# Supplementary material for: Exploring the extrachromosomal plasmid rDNA of Naegleria fowleri AY27 genotype II: A human brain-eating amoeba via high-throughput sequencing
Source: BMC Med Genomics. 2024 May 7;17:125. doi: 10.1186/s12920-024-01890-y (PMC11075319; doi:10.1186/s12920-024-01890-y)
Supplement: Supplementary file 3 — Supplementary Material 3 [file 12920_2024_1890_MOESM3_ESM.xlsx]

## Sheet: Sheet1
#CHROM	POS	ID	REF	ALT	QUAL		FILTER	INFO	FORMAT	self.bam
Isolate	443	.	C	A	30.4183	18S ribosomal RNA	.	DP=1;SGB=-0.379885;MQ0F=0;AC=2;AN=2;DP4=0,0,1,0;MQ=60	GT:PL	1/1:60,3,0
Isolate	446	.	T	G	30.4183	18S ribosomal RNA	.	DP=1;SGB=-0.379885;MQ0F=0;AC=2;AN=2;DP4=0,0,1,0;MQ=60	GT:PL	1/1:60,3,0
Isolate	474	.	G	A	30.4183	18S ribosomal RNA	.	DP=1;SGB=-0.379885;MQ0F=0;AC=2;AN=2;DP4=0,0,1,0;MQ=60	GT:PL	1/1:60,3,0
Isolate	476	.	T	C	30.4183	18S ribosomal RNA	.	DP=1;SGB=-0.379885;MQ0F=0;AC=2;AN=2;DP4=0,0,1,0;MQ=60	GT:PL	1/1:60,3,0
Isolate	477	.	C	G	30.4183	18S ribosomal RNA	.	DP=1;SGB=-0.379885;MQ0F=0;AC=2;AN=2;DP4=0,0,1,0;MQ=60	GT:PL	1/1:60,3,0
Isolate	489	.	T	C	30.4183	18S ribosomal RNA	.	DP=1;SGB=-0.379885;MQ0F=0;AC=2;AN=2;DP4=0,0,1,0;MQ=60	GT:PL	1/1:60,3,0
Isolate	495	.	C	A	30.4183	18S ribosomal RNA	.	DP=1;SGB=-0.379885;MQ0F=0;AC=2;AN=2;DP4=0,0,1,0;MQ=60	GT:PL	1/1:60,3,0
Isolate	524	.	C	T	30.4183	18S ribosomal RNA	.	DP=1;SGB=-0.379885;MQ0F=0;AC=2;AN=2;DP4=0,0,1,0;MQ=60	GT:PL	1/1:60,3,0
Isolate	528	.	A	T	30.4183	18S ribosomal RNA	.	DP=1;SGB=-0.379885;MQ0F=0;AC=2;AN=2;DP4=0,0,1,0;MQ=60	GT:PL	1/1:60,3,0
Isolate	530	.	G	A	30.4183	18S ribosomal RNA	.	DP=1;SGB=-0.379885;MQ0F=0;AC=2;AN=2;DP4=0,0,1,0;MQ=60	GT:PL	1/1:60,3,0
Isolate	659	.	C	G	30.4183	18S ribosomal RNA	.	DP=1;SGB=-0.379885;MQ0F=0;AC=2;AN=2;DP4=0,0,1,0;MQ=60	GT:PL	1/1:60,3,0
Isolate	681	.	G	T	30.4183	18S ribosomal RNA	.	DP=1;SGB=-0.379885;MQ0F=0;AC=2;AN=2;DP4=0,0,1,0;MQ=60	GT:PL	1/1:60,3,0
Isolate	1173	.	T	C	30.4183	18S ribosomal RNA	.	DP=1;SGB=-0.379885;MQ0F=0;AC=2;AN=2;DP4=0,0,1,0;MQ=60	GT:PL	1/1:60,3,0
Isolate	1184	.	G	C	30.4183	18S ribosomal RNA	.	DP=1;SGB=-0.379885;MQ0F=0;AC=2;AN=2;DP4=0,0,1,0;MQ=60	GT:PL	1/1:60,3,0
Isolate	1190	.	C	T	30.4183	18S ribosomal RNA	.	DP=1;SGB=-0.379885;MQ0F=0;AC=2;AN=2;DP4=0,0,1,0;MQ=60	GT:PL	1/1:60,3,0
Isolate	1195	.	T	C	30.4183	18S ribosomal RNA	.	DP=1;SGB=-0.379885;MQ0F=0;AC=2;AN=2;DP4=0,0,1,0;MQ=60	GT:PL	1/1:60,3,0
Isolate	1293	.	A	G	30.4183	18S ribosomal RNA	.	DP=1;SGB=-0.379885;MQ0F=0;AC=2;AN=2;DP4=0,0,1,0;MQ=60	GT:PL	1/1:60,3,0
Isolate	1302	.	A	G	30.4183	18S ribosomal RNA	.	DP=1;SGB=-0.379885;MQ0F=0;AC=2;AN=2;DP4=0,0,1,0;MQ=60	GT:PL	1/1:60,3,0
Isolate	1304	.	C	T	30.4183	18S ribosomal RNA	.	DP=1;SGB=-0.379885;MQ0F=0;AC=2;AN=2;DP4=0,0,1,0;MQ=60	GT:PL	1/1:60,3,0
Isolate	1316	.	G	A	30.4183	18S ribosomal RNA	.	DP=1;SGB=-0.379885;MQ0F=0;AC=2;AN=2;DP4=0,0,1,0;MQ=60	GT:PL	1/1:60,3,0
Isolate	1328	.	A	G	30.4183	18S ribosomal RNA	.	DP=1;SGB=-0.379885;MQ0F=0;AC=2;AN=2;DP4=0,0,1,0;MQ=60	GT:PL	1/1:60,3,0
Isolate	1337	.	C	A	30.4183	18S ribosomal RNA	.	DP=1;SGB=-0.379885;MQ0F=0;AC=2;AN=2;DP4=0,0,1,0;MQ=60	GT:PL	1/1:60,3,0
Isolate	1341	.	A	C	30.4183	18S ribosomal RNA	.	DP=1;SGB=-0.379885;MQ0F=0;AC=2;AN=2;DP4=0,0,1,0;MQ=60	GT:PL	1/1:60,3,0
Isolate	1348	.	T	C	30.4183	18S ribosomal RNA	.	DP=1;SGB=-0.379885;MQ0F=0;AC=2;AN=2;DP4=0,0,1,0;MQ=60	GT:PL	1/1:60,3,0
Isolate	1362	.	C	T	30.4183	18S ribosomal RNA	.	DP=1;SGB=-0.379885;MQ0F=0;AC=2;AN=2;DP4=0,0,1,0;MQ=60	GT:PL	1/1:60,3,0
Isolate	1382	.	C	T	30.4183	18S ribosomal RNA	.	DP=1;SGB=-0.379885;MQ0F=0;AC=2;AN=2;DP4=0,0,1,0;MQ=60	GT:PL	1/1:60,3,0
Isolate	1459	.	T	C	30.4183	18S ribosomal RNA	.	DP=1;SGB=-0.379885;MQ0F=0;AC=2;AN=2;DP4=0,0,1,0;MQ=60	GT:PL	1/1:60,3,0
Isolate	1460	.	C	T	30.4183	18S ribosomal RNA	.	DP=1;SGB=-0.379885;MQ0F=0;AC=2;AN=2;DP4=0,0,1,0;MQ=60	GT:PL	1/1:60,3,0
Isolate	1461	.	C	T	30.4183	18S ribosomal RNA	.	DP=1;SGB=-0.379885;MQ0F=0;AC=2;AN=2;DP4=0,0,1,0;MQ=60	GT:PL	1/1:60,3,0
Isolate	1466	.	C	G	30.4183	18S ribosomal RNA	.	DP=1;SGB=-0.379885;MQ0F=0;AC=2;AN=2;DP4=0,0,1,0;MQ=60	GT:PL	1/1:60,3,0
Isolate	1477	.	C	T	30.4183	18S ribosomal RNA	.	DP=1;SGB=-0.379885;MQ0F=0;AC=2;AN=2;DP4=0,0,1,0;MQ=60	GT:PL	1/1:60,3,0
Isolate	1483	.	T	G	30.4183	18S ribosomal RNA	.	DP=1;SGB=-0.379885;MQ0F=0;AC=2;AN=2;DP4=0,0,1,0;MQ=60	GT:PL	1/1:60,3,0
Isolate	1484	.	G	C	30.4183	18S ribosomal RNA	.	DP=1;SGB=-0.379885;MQ0F=0;AC=2;AN=2;DP4=0,0,1,0;MQ=60	GT:PL	1/1:60,3,0
Isolate	1491	.	C	G	30.4183	18S ribosomal RNA	.	DP=1;SGB=-0.379885;MQ0F=0;AC=2;AN=2;DP4=0,0,1,0;MQ=60	GT:PL	1/1:60,3,0
Isolate	1492	.	A	C	30.4183	18S ribosomal RNA	.	DP=1;SGB=-0.379885;MQ0F=0;AC=2;AN=2;DP4=0,0,1,0;MQ=60	GT:PL	1/1:60,3,0
Isolate	1675	.	T	C	30.4183	18S ribosomal RNA	.	DP=1;SGB=-0.379885;MQ0F=0;AC=2;AN=2;DP4=0,0,1,0;MQ=60	GT:PL	1/1:60,3,0
Isolate	1685	.	C	T	30.4183	18S ribosomal RNA	.	DP=1;SGB=-0.379885;MQ0F=0;AC=2;AN=2;DP4=0,0,1,0;MQ=60	GT:PL	1/1:60,3,0
Isolate	1872	.	T	C	30.4183	18S ribosomal RNA	.	DP=1;SGB=-0.379885;MQ0F=0;AC=2;AN=2;DP4=0,0,1,0;MQ=60	GT:PL	1/1:60,3,0
Isolate	1895	.	C	A	30.4183	18S ribosomal RNA	.	DP=1;SGB=-0.379885;MQ0F=0;AC=2;AN=2;DP4=0,0,1,0;MQ=60	GT:PL	1/1:60,3,0
Isolate	1999	.	T	C	30.4183	18S ribosomal RNA	.	DP=1;SGB=-0.379885;MQ0F=0;AC=2;AN=2;DP4=0,0,1,0;MQ=60	GT:PL	1/1:60,3,0
Isolate	2016	.	T	G	30.4183	18S ribosomal RNA	.	DP=1;SGB=-0.379885;MQ0F=0;AC=2;AN=2;DP4=0,0,1,0;MQ=60	GT:PL	1/1:60,3,0
Isolate	3287	.	G	T	30.4183	ribosomal RNA	.	DP=1;SGB=-0.379885;MQ0F=0;AC=2;AN=2;DP4=0,0,1,0;MQ=60	GT:PL	1/1:60,3,0
Isolate	3303	.	C	A	30.4183	ribosomal RNA	.	DP=1;SGB=-0.379885;MQ0F=0;AC=2;AN=2;DP4=0,0,1,0;MQ=60	GT:PL	1/1:60,3,0
Isolate	3309	.	C	G	30.4183	ribosomal RNA	.	DP=1;SGB=-0.379885;MQ0F=0;AC=2;AN=2;DP4=0,0,1,0;MQ=60	GT:PL	1/1:60,3,0
Isolate	3310	.	G	A	30.4183	ribosomal RNA	.	DP=1;SGB=-0.379885;MQ0F=0;AC=2;AN=2;DP4=0,0,1,0;MQ=60	GT:PL	1/1:60,3,0
Isolate	3312	.	G	T	30.4183	ribosomal RNA	.	DP=1;SGB=-0.379885;MQ0F=0;AC=2;AN=2;DP4=0,0,1,0;MQ=60	GT:PL	1/1:60,3,0
Isolate	3313	.	C	T	30.4183	ribosomal RNA	.	DP=1;SGB=-0.379885;MQ0F=0;AC=2;AN=2;DP4=0,0,1,0;MQ=60	GT:PL	1/1:60,3,0
Isolate	3324	.	A	G	30.4183	ribosomal RNA	.	DP=1;SGB=-0.379885;MQ0F=0;AC=2;AN=2;DP4=0,0,1,0;MQ=60	GT:PL	1/1:60,3,0
Isolate	3335	.	C	A	30.4183	ribosomal RNA	.	DP=1;SGB=-0.379885;MQ0F=0;AC=2;AN=2;DP4=0,0,1,0;MQ=60	GT:PL	1/1:60,3,0
Isolate	3342	.	T	C	30.4183	ribosomal RNA	.	DP=1;SGB=-0.379885;MQ0F=0;AC=2;AN=2;DP4=0,0,1,0;MQ=60	GT:PL	1/1:60,3,0
Isolate	3344	.	G	A	30.4183	ribosomal RNA	.	DP=1;SGB=-0.379885;MQ0F=0;AC=2;AN=2;DP4=0,0,1,0;MQ=60	GT:PL	1/1:60,3,0
Isolate	3345	.	C	T	30.4183	ribosomal RNA	.	DP=1;SGB=-0.379885;MQ0F=0;AC=2;AN=2;DP4=0,0,1,0;MQ=60	GT:PL	1/1:60,3,0
Isolate	3368	.	A	G	30.4183	ribosomal RNA	.	DP=1;SGB=-0.379885;MQ0F=0;AC=2;AN=2;DP4=0,0,1,0;MQ=60	GT:PL	1/1:60,3,0
Isolate	3641	.	G	C	30.4183	ribosomal RNA	.	DP=1;SGB=-0.379885;MQ0F=0;AC=2;AN=2;DP4=0,0,1,0;MQ=60	GT:PL	1/1:60,3,0
Isolate	3651	.	C	T	30.4183	ribosomal RNA	.	DP=1;SGB=-0.379885;MQ0F=0;AC=2;AN=2;DP4=0,0,1,0;MQ=60	GT:PL	1/1:60,3,0
Isolate	3663	.	G	A	30.4183	ribosomal RNA	.	DP=1;SGB=-0.379885;MQ0F=0;AC=2;AN=2;DP4=0,0,1,0;MQ=60	GT:PL	1/1:60,3,0
Isolate	3664	.	T	A	30.4183	ribosomal RNA	.	DP=1;SGB=-0.379885;MQ0F=0;AC=2;AN=2;DP4=0,0,1,0;MQ=60	GT:PL	1/1:60,3,0
Isolate	3693	.	C	G	30.4183	ribosomal RNA	.	DP=1;SGB=-0.379885;MQ0F=0;AC=2;AN=2;DP4=0,0,1,0;MQ=60	GT:PL	1/1:60,3,0
Isolate	3694	.	C	G	30.4183	ribosomal RNA	.	DP=1;SGB=-0.379885;MQ0F=0;AC=2;AN=2;DP4=0,0,1,0;MQ=60	GT:PL	1/1:60,3,0
Isolate	3702	.	G	C	30.4183	ribosomal RNA	.	DP=1;SGB=-0.379885;MQ0F=0;AC=2;AN=2;DP4=0,0,1,0;MQ=60	GT:PL	1/1:60,3,0
Isolate	3705	.	T	C	30.4183	ribosomal RNA	.	DP=1;SGB=-0.379885;MQ0F=0;AC=2;AN=2;DP4=0,0,1,0;MQ=60	GT:PL	1/1:60,3,0
Isolate	3712	.	C	T	30.4183	ribosomal RNA	.	DP=1;SGB=-0.379885;MQ0F=0;AC=2;AN=2;DP4=0,0,1,0;MQ=60	GT:PL	1/1:60,3,0
Isolate	3853	.	A	G	30.4183	ribosomal RNA	.	DP=1;SGB=-0.379885;MQ0F=0;AC=2;AN=2;DP4=0,0,1,0;MQ=60	GT:PL	1/1:60,3,0
Isolate	4767	.	T	A	30.4183	ribosomal RNA	.	DP=1;SGB=-0.379885;MQ0F=0;AC=2;AN=2;DP4=0,0,1,0;MQ=60	GT:PL	1/1:60,3,0
Isolate	4818	.	T	C	30.4183	ribosomal RNA	.	DP=1;SGB=-0.379885;MQ0F=0;AC=2;AN=2;DP4=0,0,1,0;MQ=60	GT:PL	1/1:60,3,0
Isolate	4866	.	A	G	30.4183	ribosomal RNA	.	DP=1;SGB=-0.379885;MQ0F=0;AC=2;AN=2;DP4=0,0,1,0;MQ=60	GT:PL	1/1:60,3,0
Isolate	4867	.	C	T	30.4183	ribosomal RNA	.	DP=1;SGB=-0.379885;MQ0F=0;AC=2;AN=2;DP4=0,0,1,0;MQ=60	GT:PL	1/1:60,3,0
Isolate	4873	.	G	A	30.4183	ribosomal RNA	.	DP=1;SGB=-0.379885;MQ0F=0;AC=2;AN=2;DP4=0,0,1,0;MQ=60	GT:PL	1/1:60,3,0
Isolate	4876	.	T	C	30.4183	ribosomal RNA	.	DP=1;SGB=-0.379885;MQ0F=0;AC=2;AN=2;DP4=0,0,1,0;MQ=60	GT:PL	1/1:60,3,0
Isolate	4883	.	C	A	30.4183	ribosomal RNA	.	DP=1;SGB=-0.379885;MQ0F=0;AC=2;AN=2;DP4=0,0,1,0;MQ=60	GT:PL	1/1:60,3,0
Isolate	4885	.	T	C	30.4183	ribosomal RNA	.	DP=1;SGB=-0.379885;MQ0F=0;AC=2;AN=2;DP4=0,0,1,0;MQ=60	GT:PL	1/1:60,3,0
Isolate	4908	.	G	C	30.4183	ribosomal RNA	.	DP=1;SGB=-0.379885;MQ0F=0;AC=2;AN=2;DP4=0,0,1,0;MQ=60	GT:PL	1/1:60,3,0
Isolate	4909	.	T	A	30.4183	ribosomal RNA	.	DP=1;SGB=-0.379885;MQ0F=0;AC=2;AN=2;DP4=0,0,1,0;MQ=60	GT:PL	1/1:60,3,0
Isolate	4910	.	T	G	30.4183	ribosomal RNA	.	DP=1;SGB=-0.379885;MQ0F=0;AC=2;AN=2;DP4=0,0,1,0;MQ=60	GT:PL	1/1:60,3,0
Isolate	4911	.	G	A	30.4183	ribosomal RNA	.	DP=1;SGB=-0.379885;MQ0F=0;AC=2;AN=2;DP4=0,0,1,0;MQ=60	GT:PL	1/1:60,3,0
Isolate	4912	.	G	A	30.4183	ribosomal RNA	.	DP=1;SGB=-0.379885;MQ0F=0;AC=2;AN=2;DP4=0,0,1,0;MQ=60	GT:PL	1/1:60,3,0
Isolate	4914	.	T	C	30.4183	ribosomal RNA	.	DP=1;SGB=-0.379885;MQ0F=0;AC=2;AN=2;DP4=0,0,1,0;MQ=60	GT:PL	1/1:60,3,0
Isolate	4940	.	T	C	30.4183	ribosomal RNA	.	DP=1;SGB=-0.379885;MQ0F=0;AC=2;AN=2;DP4=0,0,1,0;MQ=60	GT:PL	1/1:60,3,0
Isolate	5157	.	A	C	30.4183	ribosomal RNA	.	DP=1;SGB=-0.379885;MQ0F=0;AC=2;AN=2;DP4=0,0,1,0;MQ=60	GT:PL	1/1:60,3,0
Isolate	5333	.	T	C	30.4183	ribosomal RNA	.	DP=1;SGB=-0.379885;MQ0F=0;AC=2;AN=2;DP4=0,0,1,0;MQ=60	GT:PL	1/1:60,3,0
Isolate	5341	.	A	G	30.4183	ribosomal RNA	.	DP=1;SGB=-0.379885;MQ0F=0;AC=2;AN=2;DP4=0,0,1,0;MQ=60	GT:PL	1/1:60,3,0
Isolate	5348	.	T	C	30.4183	ribosomal RNA	.	DP=1;SGB=-0.379885;MQ0F=0;AC=2;AN=2;DP4=0,0,1,0;MQ=60	GT:PL	1/1:60,3,0
Isolate	5369	.	C	A	30.4183	ribosomal RNA	.	DP=1;SGB=-0.379885;MQ0F=0;AC=2;AN=2;DP4=0,0,1,0;MQ=60	GT:PL	1/1:60,3,0
Isolate	5371	.	C	T	30.4183	ribosomal RNA	.	DP=1;SGB=-0.379885;MQ0F=0;AC=2;AN=2;DP4=0,0,1,0;MQ=60	GT:PL	1/1:60,3,0
Isolate	5389	.	G	A	30.4183	ribosomal RNA	.	DP=1;SGB=-0.379885;MQ0F=0;AC=2;AN=2;DP4=0,0,1,0;MQ=60	GT:PL	1/1:60,3,0
Isolate	5391	.	G	T	30.4183	ribosomal RNA	.	DP=1;SGB=-0.379885;MQ0F=0;AC=2;AN=2;DP4=0,0,1,0;MQ=60	GT:PL	1/1:60,3,0
Isolate	5402	.	C	T	30.4183	ribosomal RNA	.	DP=1;SGB=-0.379885;MQ0F=0;AC=2;AN=2;DP4=0,0,1,0;MQ=60	GT:PL	1/1:60,3,0
Isolate	5428	.	T	A	30.4183	ribosomal RNA	.	DP=1;SGB=-0.379885;MQ0F=0;AC=2;AN=2;DP4=0,0,1,0;MQ=60	GT:PL	1/1:60,3,0
Isolate	5429	.	G	C	30.4183	ribosomal RNA	.	DP=1;SGB=-0.379885;MQ0F=0;AC=2;AN=2;DP4=0,0,1,0;MQ=60	GT:PL	1/1:60,3,0
Isolate	5441	.	T	A	30.4183	ribosomal RNA	.	DP=1;SGB=-0.379885;MQ0F=0;AC=2;AN=2;DP4=0,0,1,0;MQ=60	GT:PL	1/1:60,3,0
#CHROM	POS	ID	REF	ALT	QUAL		FILTER	INFO	FORMAT	OD.bam
OD958550.1	2026	.	TTATGGTAAAAAAGGTGAAAACCTTTTTTTATGGTAAAAAAGGTGTATGGTAAAAAAGGTGAAAACCTTTTTT	TTATGGTAAAAAAGGTGAAAACCTTTTTT	30.4183	Internal transcribed spacer 1	.	INDEL;IDV=1;IMF=1;DP=1;SGB=-0.379885;MQ0F=0;AC=2;AN=2;DP4=0,0,0,1;MQ=60	GT:PL	1/1:60,3,0
OD958550.1	8040	.	T	A	30.4183	direct repeat_region	.	DP=1;SGB=-0.379885;MQ0F=0;AC=2;AN=2;DP4=0,0,0,1;MQ=60	GT:PL	1/1:60,3,0
#CHROM	POS	ID	REF	ALT	QUAL		FILTER	INFO	FORMAT	CM.bam
CM017919.1	6207	.	AAAAAAATATCTGTTTTATTACAGATTTTTTTTTAACAAAATTAAATAATTAGAATTTTAAAAATTAGAATATACAAGACGTATTTCAAGAATTTTTTTACTTTGAATCGACTTGTAATTTTTTTTAAAAAATTTTG	AAAAAAATATCTGTTTTATTACAGATTTTTTTTTAACAAAATTAAATAATTAGAATTTTAAAAATTAGAATATACAAGACGTATTTCAAGAATTTTTTTACTTTGAATCGACTTGTAATTTTTTTTAAAAAATTTTGTTTCTTGTCTTCAAAAAGATTAGAGTGTTGGAAAAAATATCTGTTTTATTACAGATTTTTTTTTAACAAAATTAAATAATTAGAATTTTAAAAATTAGAATATACAAGACGTATTTCAAGAATTTTTTTACTTTGAATCGACTTGTAATTTTTTTTAAAAAATTTTG	30.4183	tandem repeat_region	.	INDEL;IDV=1;IMF=1;DP=1;SGB=-0.379885;MQ0F=0;AC=2;AN=2;DP4=0,0,0,1;MQ=60	GT:PL	1/1:60,3,0
CM017919.2	12053	.	G	T	30.4183	direct repeat_region	.	DP=1;SGB=-0.379885;MQ0F=0;AC=2;AN=2;DP4=0,0,0,1;MQ=60	GT:PL	1/1:60,3,0
CM017919.3	12354	.	ACCC	ACC	5.04449	direct repeat_region	.	INDEL;IDV=1;IMF=1;DP=1;SGB=-0.379885;MQ0F=0;AC=2;AN=2;DP4=0,0,0,1;MQ=60	GT:PL	1/1:33,3,0
CM017919.4	12359	.	G	C	30.4183	direct repeat_region	.	DP=1;SGB=-0.379885;MQ0F=0;AC=2;AN=2;DP4=0,0,0,1;MQ=60	GT:PL	1/1:60,3,0
CM017919.5	12360	.	C	A	30.4183	direct repeat_region	.	DP=1;SGB=-0.379885;MQ0F=0;AC=2;AN=2;DP4=0,0,0,1;MQ=60	GT:PL	1/1:60,3,0
CM017919.6	12412	.	C	T	30.4183	direct repeat_region	.	DP=1;SGB=-0.379885;MQ0F=0;AC=2;AN=2;DP4=0,0,0,1;MQ=60	GT:PL	1/1:60,3,0
CM017919.7	12427	.	C	G	30.4183	direct repeat_region	.	DP=1;SGB=-0.379885;MQ0F=0;AC=2;AN=2;DP4=0,0,0,1;MQ=60	GT:PL	1/1:60,3,0
CM017919.8	12429	.	C	T	30.4183	direct repeat_region	.	DP=1;SGB=-0.379885;MQ0F=0;AC=2;AN=2;DP4=0,0,0,1;MQ=60	GT:PL	1/1:60,3,0
CM017919.9	12490	.	T	C	30.4183	direct repeat_region	.	DP=1;SGB=-0.379885;MQ0F=0;AC=2;AN=2;DP4=0,0,0,1;MQ=60	GT:PL	1/1:60,3,0
CM017919.10	12674	.	T	A	30.4183	direct repeat_region	.	DP=1;SGB=-0.379885;MQ0F=0;AC=2;AN=2;DP4=0,0,0,1;MQ=60	GT:PL	1/1:60,3,0
CM017919.11	12677	.	T	G	30.4183	direct repeat_region	.	DP=1;SGB=-0.379885;MQ0F=0;AC=2;AN=2;DP4=0,0,0,1;MQ=60	GT:PL	1/1:60,3,0
CM017919.12	12693	.	C	G	30.4183	direct repeat_region	.	DP=1;SGB=-0.379885;MQ0F=0;AC=2;AN=2;DP4=0,0,0,1;MQ=60	GT:PL	1/1:60,3,0
CM017919.13	13526	.	T	C	30.4183	direct repeat_region	.	DP=1;SGB=-0.379885;MQ0F=0;AC=2;AN=2;DP4=0,0,0,1;MQ=60	GT:PL	1/1:60,3,0
CM017919.14	14982	.	CCAGACCCTTCCA	CCAGACCCTTCCAACGAGGCCGACAGACCCTTCCA	30.4183	direct repeat_region	.	INDEL;IDV=1;IMF=1;DP=1;SGB=-0.379885;MQ0F=0;AC=2;AN=2;DP4=0,0,0,1;MQ=60	GT:PL	1/1:60,3,0
