# Supplementary material for: Exploring the extrachromosomal plasmid rDNA of Naegleria fowleri AY27 genotype II: A human brain-eating amoeba via high-throughput sequencing
Source: BMC Med Genomics. 2024 May 7;17:125. doi: 10.1186/s12920-024-01890-y (PMC11075319; doi:10.1186/s12920-024-01890-y)
Supplement: Supplementary file 4 — Supplementary Material 4 [file 12920_2024_1890_MOESM4_ESM.xlsx]

## Sheet: Sheet1
			Breakpoint Positions
		In Alignment		In Recombinant Sequence		Relative to Naeglaria_fowl							Detection Methods
Recombination Event Number	Number In .RDP File	Begin	End	Begin	End	Begin	End	Recombinant Sequence(s)	Minor Parental Sequence(s)	Major Parental Sequence(s)	RDP	GENECONV	Bootscan	Maxchi	Chimaera	SiSscan	PhylPro	LARD	3Seq
1	1~	9366	9754	1166	1513	1166	1513	Naeglaria_fowl	Unknown (AB298288.1_Nae)	MT741533.1_Nae	NS	1.68446e-33	3.48279e-34	4.33326e-07	4.33208e-07	2.61431e-10	NS	NS	2.22045e-14
	2~	23461	24449	15503	15688	13539	14516	^CM017919.1_Nae	AB298288.1_Nae	OD958550.1_Nae	1.73309e-25	2.41776e-07	4.68259e-11	0.000123524	NS	NS	NS	NS	1.55431e-13
3	3~	22755	23363	10843	11309	12877	13441	^OD958550.1_Nae	Unknown (MT741533.1_Nae)	CM017919.1_Nae	6.07366e-23	NS	7.74027e-07	NS	NS	NS	NS	NS	8.88178e-15
4	4~	13485	13772	4696	4968	4696	4968	Naeglaria_fowl	Unknown (AB298288.1_Nae)	MT741533.1_Nae	NS	3.22547e-22	4.70146e-23	0.00143811	0.00143771	NS	NS	NS	NS
5	5~	11892	11994	3278	3379	3278	3379	Naeglaria_fowl	Unknown (AB298288.1_Nae)	MT741533.1_Nae	NS	3.79596e-18	4.43344e-19	0.0385998	0.038589	NS	NS	NS	2.60161e-06
6	6~	13936	14366	5123	5515	5123	5515	Naeglaria_fowl	Unknown (AB298288.1_Nae)	MT741533.1_Nae	NS	2.1863e-17	1.40618e-18	NS	NS	NS	NS	NS	1.59138e-05
7	7~	24450*	25692	14517*	15744	14517*	15744	^MT741533.1_Nae	CM017919.1_Nae	AB298288.1_Nae	4.29286e-06	NS	0.000194509	1.09865e-15	0.000413592	0.000370783	NS	NS	NS
8	8~	21917	22243	14965	15029	12064	12380	^CM017919.1_Nae	MT741533.1_Nae	OD958550.1_Nae	1.21193e-15	NS	8.97378e-07	NS	NS	NS	NS	NS	2.73822e-09
9	9~	12281	12538	3624	3865	3624	3865	Naeglaria_fowl	Unknown (AB298288.1_Nae)	MT741533.1_Nae	NS	2.01416e-14	1.6083e-15	NS	NS	NS	NS	NS	NS
10	10~	8428*	8813*	372*	714*	372*	714*	Naeglaria_fowl	Unknown (CM010402.1_Nae)	MT741533.1_Nae	NS	9.3302e-12	1.60608e-13	0.00387082	0.00387082	0.00200984	NS	NS	6.85324e-07
11	11~	21571	21596	14866	14884	11729	11752	^CM017919.1_Nae	MT741533.1_Nae	OD958550.1_Nae	8.61206e-06	3.28345e-10	NS	NS	NS	NS	NS	NS	NS
12	13~	23364*	23452*	11310*	11358*	13442*	13530*	^OD958550.1_Nae	AB298288.1_Nae	CM017919.1_Nae	2.61769e-09	1.02248e-05	NS	NS	NS	NS	NS	NS	NS
13	14~	18654*	19058	9689*	9919	8959*	9363	^AB298288.1_Nae	Unknown (CM017919.1_Nae)	MT741533.1_Nae	7.29988e-07	NS	NS	NS	NS	4.90956e-05	NS	NS	NS
14	15~	21145	21189	9633	9677	11335	11379	^OD958550.1_Nae	AB298288.1_Nae	CM017919.1_Nae	8.21785e-07	0.000109943	NS	NS	NS	NS	NS	NS	NS
15	16~	21597*	21709*	10032*	10093*	11753*	11862*	^OD958550.1_Nae	MT741533.1_Nae	CM017919.1_Nae	1.14353e-06	8.87802e-06	NS	NS	NS	NS	NS	NS	NS
16	17~	22649	23287	15226	15382	12786	13367	^CM017919.1_Nae	AB298288.1_Nae	Unknown (MT741533.1_Nae)	3.69738e-06	NS	2.51302e-05	5.98656e-10	NS	1.45662e-07	NS	NS	2.93273e-05
17	18~	9881*	10460*	1616*	2057*	1616*	2057*	^MT741533.1_Nae	Unknown (CM010402.1_Nae)	Naeglaria_fowl	NS	6.2713e-06	3.18193e-08	NS	NS	NS	NS	NS	0.0273729
18	19~	17950	18106*	9204	9357*	8263	8411*	^AB298288.1_Nae	Unknown (CM017919.1_Nae)	MT741533.1_Nae	2.51999e-05	NS	0.00474445	NS	NS	0.000549399	NS	NS	0.0170895
19	22~	15795	15926	7607	7696	6591	6679	^AB298288.1_Nae	Unknown (OD958550.1_Nae)	CM010402.1_Nae	0.000100551	NS	NS	NS	NS	NS	NS	NS	0.0345113
20	23~	17680	17884*	9022	9147*	7999	8197*	AB298288.1_Nae	CM017919.1_Nae	MT741533.1_Nae	0.000438506	NS	0.00461871	NS	NS	NS	NS	NS	1.33227e-14
21	24~	19989	20098	10587	10685	10285	10390	^AB298288.1_Nae	CM017919.1_Nae	MT741533.1_Nae	0.0102435	NS	NS	NS	NS	5.49146e-09	NS	NS	NS
22	26~	21923	21989	11796	11852	12070	12136	^AB298288.1_Nae	Unknown (OD958550.1_Nae)	MT741533.1_Nae	0.0308493	NS	NS	NS	NS	0.000117014	NS	NS	NS
