# Supplementary material for: Exploring the extrachromosomal plasmid rDNA of Naegleria fowleri AY27 genotype II: A human brain-eating amoeba via high-throughput sequencing
Source: BMC Med Genomics. 2024 May 7;17:125. doi: 10.1186/s12920-024-01890-y (PMC11075319; doi:10.1186/s12920-024-01890-y)
Supplement: Supplementary file 5 — Supplementary Material 5 [file 12920_2024_1890_MOESM5_ESM.xlsx]

## Sheet: Sheet1
mol,rseq,mseq,S,rmsd_refine,FP:PLIF,PLIF_ligidx,E_conf,E_place,E_score1,E_refine,E_score2
O=C(OCC)c1nc(N(Cc2n(C(C)C)cnn2)C)oc1,1,158,-5.9652343,0.79960704,8 4,[[14 18 17 16 15] [5 23 1 3 4 6 24 22 2 7]],30.762794,-80.503952,-9.3085413,-27.547989,-5.9652343
O=C1N(Cc2oc(-c3ccccc3)cn2)C=C(C#N)C([O-])=N1,1,274,-5.9216537,2.0898554,11 16 1 2 5 6 4 22 7,[22 22 [14 30 31 7 10 11 12 26 4 5] [1 6 5 4 3 2 7 11 10 9 8] 20 20 [26 5 6 27 4 11 7 10 12 29] 17 [17 15 16 21 22]],-82.600395,-75.585869,-10.182088,-31.200159,-5.9216537
O(C)c1c(OC2C(=O)N=C(c3ncccn3)NC2=O)cccc1,1,64,-5.8366489,1.3932129,8 1 4,[[3 8 7 6 5 4] [7 8 9 31 12 14 15 32 3 10] [32 13 14 23 24 35 15 19 22 12]],15.806662,-69.017723,-8.8844976,-29.672752,-5.8366489
C(n1c(-c2c(C)nc[nH]2)ncc1)c1nn(-c2ccccc2)nc1,1,129,-5.8347774,1.7011553,1 4,[[18 31 38 13 14 5 12 15 16 17] [5 28 31 32 33 4 6 3 7 13]],70.712402,-55.083004,-8.0489902,-29.026793,-5.8347774
O=C1N(C2ON(CC3OC(C)(C)OC3)CC2)C=C(C)C(=O)N1,1,17,-5.8286533,1.2493979,5 6 4,[6 6 [34 35 41 17 25 43 42 15 18 21]],-139.27444,-68.184715,-8.2505636,-30.876492,-5.8286533
O=C1N(C2ON(CC3OC(C)(C)OC3)CC2)C=C(C)C(=O)N1,1,17,-5.8163824,2.8358023,5 6 29 4,[6 6 [11 11 11 11 11] [19 34 18 22 23 24 38 40 39 17]],-140.32327,-57.44989,-7.9450083,-31.527519,-5.8163824
N(Cc1nc(-c2ccccc2)oc1)c1ncnc2[nH]ncc12,1,155,-5.8156657,1.2933253,1 4,[[22 23 31 34 7 8 9 12 10 11] [26 30 3 25 2 4 7 8 9 12]],41.583996,-79.43071,-8.6668072,-28.083593,-5.8156657
O(c1c(C)cn(Cc2occc2)n1)C=1n2ncnc2N=C(C)C=1,1,246,-5.8126984,1.4306846,8 1 2 10 4,[[18 22 21 20 19] [16 32 4 11 12 3 5 10 15 17] [5 10 9 8 6 2 7 6 5 4 3] [5 10 9 8 6 2 7 6 5 4 3] [9 10 28 4 5 11 12 23 35 13]],90.513512,-57.09325,-7.7514596,-25.725807,-5.8126984
O=C1N(C2ON(CC3OC(C)(C)OC3)CC2)C=C(C)C(=O)N1,1,17,-5.7933283,1.7806461,8 4,[[2 3 4 5 7 9] [32 35 25 34 41 43 42 17 22 23]],-135.83075,-62.829948,-8.1566496,-28.480024,-5.7933283
O=C1N(C2ON(CC3OC(C)(C)OC3)CC2)C=C(C)C(=O)N1,1,17,-5.7833095,2.4078763,1 5 6 4,[[3 16 29 15 17 19 34 2 4 11] 6 6 [34 35 17 25 41 43 42 18 22 23]],-139.86877,-66.100632,-8.0619106,-30.57769,-5.7833095
O=C1N(C2ON(CC3OC(C)(C)OC3)CC2)C=C(C)C(=O)N1,1,17,-5.7759991,1.1858557,4,[[38 32 19 23 24 39 18 22 40 43]],-133.58153,-65.410103,-7.9130883,-27.668751,-5.7759991
O=C1N(C2ON(CC3OC(C)(C)OC3)CC2)C=C(C)C(=O)N1,1,17,-5.775085,1.0823253,4,[[38 32 19 23 24 39 18 22 40 43]],-133.60167,-62.385185,-8.182478,-27.673683,-5.775085
O=C1N(C2ON(CC3OC(C)(C)OC3)CC2)C=C(C)C(=O)N1,1,17,-5.7742147,1.4737475,1 5 6 4,[[3 16 29 15 17 19 34 2 4 11] 6 6 [34 35 17 25 41 43 42 18 22 23]],-139.84813,-66.195366,-7.5966969,-30.536346,-5.7742147
O=C1N(C2ON(CC3OC(C)(C)OC3)CC2)C=C(C)C(=O)N1,1,17,-5.7728376,1.2833229,4,[[38 32 19 23 24 39 18 22 40 43]],-133.58186,-69.804817,-7.8782783,-27.608017,-5.7728376
O=C1N(C2ON(CC3OC(C)(C)OC3)CC2)C=C(C)C(=O)N1,1,17,-5.7724543,0.87221164,4,[[38 32 19 23 24 39 18 22 40 43]],-133.5984,-70.608589,-7.5810037,-27.714605,-5.7724543
O=C1N(C2ON(CC3OC(C)(C)OC3)CC2)C=C(C)C(=O)N1,1,17,-5.7699203,1.3265905,1 5 6 4,[[3 16 29 15 17 19 34 2 4 11] 6 6 [34 35 17 25 41 43 42 18 22 23]],-139.83495,-62.418453,-8.1391716,-30.534199,-5.7699203
O=C1N(C2ON(CC3OC(C)(C)OC3)CC2)C=C(C)C(=O)N1,1,17,-5.7673616,1.0555477,4,[[38 32 19 23 24 39 18 22 40 43]],-133.61742,-65.932823,-8.4792223,-27.677261,-5.7673616
O=C(OCC)c1nc(N(Cc2n(C(C)C)cnn2)C)oc1,1,158,-5.7662272,1.2852604,1 2 4 7,[[10 29 9 11 12 15 16 6 8 13] [14 18 17 16 15] [28 15 16 14 17 12 31 13 11 29] [23 1 3 4 5 6 24 27 2 7]],36.823326,-66.100777,-8.2422037,-28.168737,-5.7662272
O=C1N(C2ON(CC3OC(C)(C)OC3)CC2)C=C(C)C(=O)N1,1,17,-5.7653298,1.0761715,4,[[38 32 19 23 24 39 18 22 40 43]],-133.59087,-62.492336,-8.1961365,-27.672684,-5.7653298
O=C1N(C2ON(CC3OC(C)(C)OC3)CC2)C=C(C)C(=O)N1,1,17,-5.7647114,1.3550185,1 5 6 4,[[3 16 29 15 17 19 34 2 4 11] 6 6 [34 35 17 25 41 43 42 18 22 23]],-139.85291,-60.510178,-7.8138638,-30.499233,-5.7647114
O=C1N(C2ON(CC3OC(C)(C)OC3)CC2)C=C(C)C(=O)N1,1,17,-5.7637343,1.2194884,1 5 6 4,[[3 16 29 15 17 19 34 2 4 11] 6 6 [34 35 17 25 41 43 42 18 22 23]],-139.88406,-74.214638,-7.4793601,-30.566378,-5.7637343
C(n1nnc(C2CC=CCC2)c1)c1[nH]nc(-c2ccccc2)n1,1,302,-5.7636638,2.0826533,2 10 4 25,[[7 12 10 9 8 7 12 10 9 8] [7 12 10 9 8] [11 35 10 14 15 16 17 18 19 21] [14 18 17 16 15]],45.231266,-62.302479,-8.1632948,-27.989733,-5.7636638
N(N1C23N(c4ccccc4)C12N3c1ccccc1)c1ccccc1,1,38,-5.7608309,2.3502088,1 2 9 29 4,[[11 12 13 31 10 18 19 24 40 8] [19 24 23 22 21 20] [10 3 7 8 27 35 11 12 17 2] [1 6 5 4 3 2] [40 24 39 19 23 7 18 28 30 4]],316.48685,-65.139114,-8.5458508,-30.938889,-5.7608309
O=C1N(C2ON(CC3OC(C)(C)OC3)CC2)C=C(C)C(=O)N1,1,17,-5.7591982,2.9024963,1 5 6 4,[[3 16 29 15 17 19 34 2 4 11] 6 6 [34 35 17 24 39 40 38 18 22 23]],-139.82736,-56.838886,-8.2050657,-30.535786,-5.7591982
O(C)c1c(OC2C(=O)N=C(c3ncccn3)NC2=O)cccc1,1,64,-5.7453604,1.4080913,1 2 10 15 4 7,[[2 15 19 24 3 8 9 10 12 14] [19 24 23 22 21 20] [19 24 23 22 21 20] 14 [32 13 14 23 24 35 19 22 12 15] [29 5 4 27 28 1 3 6 26 30]],16.463331,-70.174721,-7.9589462,-28.921598,-5.7453604
O=C(Cc1c(C)oc(-c2ccccc2)n1)n1c(N)c(C#N)cn1,1,281,-5.7360005,1.1425261,4 12,[[32 25 33 13 19 20 34 24 1 2] [34 19 20 18 21 16 17 32 22]],133.91757,-63.879536,-8.0527124,-25.749504,-5.7360005
N(N1C23N(c4ccccc4)C12N3c1ccccc1)c1ccccc1,1,38,-5.7281303,1.3650229,8 9 4,[[1 6 5 4 3 2] [36 7 8 9 13 28 31 4 5 12] [36 9 20 21 37 18 19 22 23 24]],315.99915,-71.51886,-8.8522434,-27.686762,-5.7281303
O=C1N(C2ON(CC3OC(C)(C)OC3)CC2)C=C(C)C(=O)N1,1,17,-5.7268367,2.6533649,5 6 29 4,[6 6 [11 11 11 11 11] [19 34 18 22 23 24 38 39 43 17]],-140.55676,-64.786591,-7.8528023,-30.430706,-5.7268367
O(c1c(C)cn(Cc2occc2)n1)C=1n2ncnc2N=C(C)C=1,1,246,-5.7260079,2.0905914,1 2 10 4 7,[[16 4 5 11 12 3 10 13 15 17] [5 10 9 8 6 2 7 6 5 4 3] [5 10 9 8 6] [37 9 10 28 4 5 8 11 13 23] [18 19 20 21 22 33 34 32]],91.710938,-54.92025,-7.9510722,-27.32723,-5.7260079
[O-]C(=Nc1[nH]nc(-c2occc2)n1)N1Cc2n(ccc2)CC1,1,272,-5.7117519,1.7435054,8 4,[[1 5 4 3 2] [18 11 13 17 19 22 23 35 12 10]],-66.829872,-63.665886,-9.337594,-25.10224,-5.7117519
O=C1N(C)C(=O)C=C(Cn2nc(-c3ccccc3)nn2)N1C,1,52,-5.7097616,0.94721431,4,[[36 22 35 13 17 21 31 12 14 11]],-30.805349,-61.275284,-8.2185078,-27.776167,-5.7097616
C(n1nnc(C2CC=CCC2)c1)c1[nH]nc(-c2ccccc2)n1,1,302,-5.7029834,1.7912096,2 10 4 25,[[7 12 10 9 8 7 12 10 9 8] [7 12 10 9 8] [11 35 10 14 15 16 17 18 19 20] [14 18 17 16 15]],45.356506,-60.864216,-7.7641048,-27.594259,-5.7029834
O=C1N(C2ON(CC3OC(C)(C)OC3)CC2)C=C(C)C(=O)N1,1,17,-5.7021432,1.3566326,1 5 6 4,[[3 12 26 29 4 11 16 19 13 15] 6 6 [39 40 30 32 23 24 38 18 19 22]],-133.06296,-58.120216,-8.2867985,-30.611988,-5.7021432
O=C1NC(=C2[N+H]=NC(Cc3ccccc3)=N2)C=C([O-])N1,1,305,-5.6997061,1.3218113,11 8 2 4,[17 [14 22 20 18 16 15] [8 9 10 11 13] [2 25 1 3 6 24 26 4 5 28]],-218.40845,-74.413925,-10.017023,-21.78158,-5.6997061
O=C(Cc1c(C)oc(-c2ccccc2)n1)n1c(N)c(C#N)cn1,1,281,-5.6990371,1.4228258,4 12,[[32 25 33 13 19 20 34 24 1 2] [34 19 20 18 21 16 17 32 22]],133.23863,-73.636848,-7.9749756,-25.72366,-5.6990371
O(c1c(C)cn(Cc2occc2)n1)C=1n2ncnc2N=C(C)C=1,1,246,-5.6933055,1.7435924,1 4 25,[[4 11 12 16 31 3 5 10 13 15] [18 19 20 21 22 33 34 14 15 16] [18 22 21 20 19]],96.886375,-84.585869,-8.0512619,-28.363104,-5.6933055
O=C(OCC)c1nc(N(Cc2n(C(C)C)cnn2)C)oc1,1,158,-5.6912222,1.4193003,1 2 4 7,[[10 29 9 11 12 15 16 6 8 13] [14 18 17 16 15] [28 15 16 14 17 12 31 13 11 29] [24 1 2 3 4 5 26 6 7 27]],36.342144,-73.339653,-7.6824689,-27.422838,-5.6912222
O=C1N(C)C(=O)C=C(Cn2nc(-c3ccccc3)nn2)N1C,1,52,-5.6880913,1.662407,4,[[36 22 35 13 17 21 31 12 14 11]],-30.864933,-62.409626,-8.2503052,-27.950773,-5.6880913
O(c1c(C)cn(Cc2occc2)n1)C=1n2ncnc2N=C(C)C=1,1,246,-5.6826024,1.8378323,1 4,[[11 12 16 31 32 3 4 5 10 15] [32 18 19 20 21 33 34 14 15 22]],97.160454,-72.272079,-8.046545,-27.393707,-5.6826024
O=C1N(C)C(=O)C=C(Cn2nc(-c3ccccc3)nn2)N1C,1,52,-5.6801429,1.4731468,1 2 4,[[13 31 32 3 11 12 25 2 4 14] [2 8 7 5 4 3] [25 31 30 1 23 24 2 11 12 16]],-32.267651,-67.283997,-7.933814,-28.514284,-5.6801429
O(c1c(C)cn(Cc2occc2)n1)C=1n2ncnc2N=C(C)C=1,1,246,-5.6793323,1.5299348,1 4,[[11 12 16 31 32 3 4 5 10 15] [32 18 19 20 21 33 34 14 15 22]],97.155991,-79.429962,-8.3824654,-27.383911,-5.6793323
O=C1N(C2ON(CC3OC(C)(C)OC3)CC2)C=C(C)C(=O)N1,1,17,-5.6787772,1.4120612,1 4 7,[[19 16 18 37 38 3 11 15 17 20] [23 34 17 22 24 38 39 43 18 19] [1 2 5 7 8 9 10 27 3 4]],-140.47864,-62.613777,-7.961071,-27.117966,-5.6787772
FC(F)(F)c1nc(Nc2nn(CCC(=O)N)cc2)ncc1,1,137,-5.6780291,1.5789617,4,[[29 30 32 18 19 21 31 14 15 17]],-119.82069,-59.037361,-7.9178696,-23.767281,-5.6780291
FC(F)(F)c1nc(Nc2nn(CCC(=O)N)cc2)ncc1,1,137,-5.6765566,0.90579671,4,[[29 30 32 18 19 21 31 14 15 17]],-119.84188,-74.295799,-8.3784704,-23.63764,-5.6765566
FC(F)(F)c1nc(Nc2nn(CCC(=O)N)cc2)ncc1,1,137,-5.6762657,1.4368947,4,[[29 30 32 18 19 21 31 14 15 17]],-119.84426,-72.991386,-8.3429689,-23.632528,-5.6762657
O=C1N(C2ON(CC3OC(C)(C)OC3)CC2)C=C(C)C(=O)N1,1,17,-5.6736073,1.6864978,5 6 4 7,[6 6 [18 19 22 23 24 38 39 43 15 17] [1 9 10 27 28 2 26]],-139.96089,-52.635475,-7.7318211,-27.380449,-5.6736073
C(n1c(-c2c(C)nc[nH]2)ncc1)c1nn(-c2ccccc2)nc1,1,129,-5.6711359,1.4163784,1 4,[[4 5 6 28 31 13 14 18 3 12] [32 38 18 23 24 37 14 17 13 30]],65.756004,-78.114151,-8.7715178,-28.491426,-5.6711359
C(n1nnc(C2CC=CCC2)c1)c1[nH]nc(-c2ccccc2)n1,1,302,-5.6651149,2.483634,1 2 10 15 17 4 12,[[21 34 35 10 11 17 18 9 12 14] [14 18 17 16 15 7 12 10 9 8] [7 12 10 9 8] 10 10 [10 11 18 12 29 5 7 8 9 32] [5 6 12 29 30 4 7 10 11 1]],43.767128,-63.484364,-7.9286318,-27.061747,-5.6651149
O=C(OCc1oc(CC)nn1)C=1C(=NC)S[N-]C=1C,1,50,-5.6637568,1.452773,1 4 26,[[4 5 6 25 8 9 10 3 7 11] [11 31 25 19 30 32 10 12 13 26] [14 14]],-34.670216,-58.118641,-8.4411507,-25.840616,-5.6637568
O=C(OCC)c1nc(N(Cc2n(C(C)C)cnn2)C)oc1,1,158,-5.6636529,1.0257552,1 2 4 7,[[10 29 9 11 12 28 40 6 8 13] [6 10 9 8 7] [39 28 19 21 34 35 40 20 38 36] [23 1 3 4 5 6 7 24 27 2]],34.619892,-54.646862,-8.9270124,-28.604433,-5.6636529
O=C(N1OCCCC1)c1nc(Cn2c3c(nc2)cccc3)oc1,1,54,-5.6626387,1.6256512,2 4,[[11 15 14 13 12] [7 8 28 4 5 6 9 27 3 10]],95.813896,-54.267502,-8.2666063,-26.894402,-5.6626387
O=C(Cc1c(C)oc(-c2ccccc2)n1)n1c(N)c(C#N)cn1,1,281,-5.6607652,1.2784386,4,[[35 33 25 23 32 36 13 17 24 1]],139.42407,-74.8442,-7.943212,-25.217873,-5.6607652
O=C1N(C2ON(CC3OC(C)(C)OC3)CC2)C=C(C)C(=O)N1,1,17,-5.6594472,0.89666754,1 4 7,[[19 16 18 37 38 3 4 11 15 17] [23 34 17 22 24 38 39 43 18 19] [1 2 5 7 8 9 10 27 3 4]],-140.51949,-67.739143,-8.4675798,-26.990532,-5.6594472
O=C1N(C2ON(CC3OC(C)(C)OC3)CC2)C=C(C)C(=O)N1,1,17,-5.6583929,1.1491441,1 4 7,[[19 16 18 37 38 3 4 11 15 17] [23 34 17 22 24 38 39 43 18 19] [1 2 5 7 8 9 10 27 3 4]],-140.51003,-68.701591,-7.6248646,-26.703176,-5.6583929
S=C(N=C1SC(C)=C(C)N1)NC(=O)c1ccccc1,1,172,-5.6580691,0.89023501,8 4,[[2 3 4 5 6] [23 10 13 14 15 16 17 18 27 28]],-107.80457,-57.246002,-7.6152234,-25.836416,-5.6580691
C(n1nnc(C2CC=CCC2)c1)c1[nH]nc(-c2ccccc2)n1,1,302,-5.6575122,1.5094106,8 2 10 4 25,[[1 6 5 4 3 2] [7 12 10 9 8 7 12 10 9 8] [7 12 10 9 8] [11 17 18 10 14 15 16 19 25 40] [14 18 17 16 15]],44.071228,-60.51302,-7.9507504,-26.779087,-5.6575122
O=C(N1OCCCC1)c1nc(Cn2c3c(nc2)cccc3)oc1,1,54,-5.6574764,2.5143757,1 2 4 7,[[33 7 8 28 5 9 12 19 4 1] [4 9 8 7 5 11 15 14 13 12] [27 7 5 6 1 8 28] [39 22 16 17 18 23 36 38 13 21]],98.725967,-71.937805,-8.3757219,-26.64658,-5.6574764
FC(F)(F)c1nc(Nc2nn(CCC(=O)N)cc2)ncc1,1,137,-5.6555481,1.0790477,1 4,[[2 3 23 4 16 27 30 5 11 12] [27 15 17 28 14 16 20 26 12 13]],-120.91704,-61.663361,-8.5529366,-22.81451,-5.6555481
FC(F)(F)c1nc(Nc2nn(CCC(=O)N)cc2)ncc1,1,137,-5.6548705,0.83584964,1 4,[[2 3 23 4 16 27 30 5 11 12] [27 15 17 28 14 16 20 26 12 13]],-120.92252,-61.947891,-8.5719156,-22.695002,-5.6548705
O=C(OCC)c1nc(N(Cc2n(C(C)C)cnn2)C)oc1,1,158,-5.6543827,1.5711107,4 7,[[1 3 23 24 22 2 4 5 6 27] [33 34 17 18 19 21 40 16 20 35]],37.223965,-58.67136,-8.0228987,-26.223866,-5.6543827
O=C(Cc1nnn[n-]1)N1CC(=O)N(CCCC)CC1,1,307,-5.6536312,0.99626654,4 20 22 7,[[21 1 2 22 24 25 3 4 20 23] 17 [16 17] [12 13 14 15 16 17 18 19 36 8]],-83.982834,-72.105965,-8.9360809,-23.183075,-5.6536312
O=[N+]([O-])C12C[N+]3(CC(=O)c4ccccc4)CN(C1)CN(C3)C2,1,101,-5.644371,1.1774243,24 4 7,[11 [1 4 5 6 26 27 2 3 7 8] [22 32 39 12 13 16 18 20 33 36]],-85.538559,-66.942474,-7.5250196,-28.014902,-5.644371
O=[N+]([O-])C12C[N+]3(CC(=O)c4ccccc4)CN(C1)CN(C3)C2,1,101,-5.6428499,1.0346601,24 4 7,[[9 11] [8 1 2 3 4 5 6 7 24 25] [22 32 39 12 13 14 16 18 20 33]],-87.948013,-59.694904,-7.5983601,-28.495749,-5.6428499
C(n1c(-c2c(C)nc[nH]2)ncc1)c1nn(-c2ccccc2)nc1,1,129,-5.642477,1.7523251,2 4 25,[[14 18 17 16 15] [33 3 4 5 6 28 32 2 7 8] [8 12 11 10 9]],63.562012,-55.077118,-8.0486116,-27.135025,-5.642477
O=C1N(C2C(O)C(O)C(CO)O2)C=Nc2oc(CCC)nc12,1,238,-5.6396646,1.914125,4 7,[[8 32 2 3 4 29 31 1 7 9] [19 21 38 18 20 24 25 14 15 16]],37.618267,-62.578251,-8.8902559,-24.558661,-5.6396646
O=[N+]([O-])C12C[N+]3(CC(=O)c4ccccc4)CN(C1)CN(C3)C2,1,101,-5.638237,0.95046324,24 4 7,[11 [1 4 5 6 26 27 2 3 7 8] [22 32 39 12 13 16 18 20 33 36]],-85.58168,-70.913513,-8.0699434,-27.584038,-5.638237
O=C1N(C)C(=O)C=C(Cn2nc(-c3ccccc3)nn2)N1C,1,52,-5.6381426,1.947878,1 4,[[4 26 11 12 13 14 30 3 5 15] [32 30 18 33 13 17 19 31 12 14]],-31.063896,-65.037125,-7.8839755,-27.738527,-5.6381426
O=[N+]([O-])C1=CN(CC2=Nc3c(C#N)cnn3C([O-])=C2)C(=O)C=C1,1,286,-5.6321173,1.0350195,1 4 7,[[26 6 9 12 17 28 5 7 8 11] [9 26 28 8 5 6 7 10 1 2] [18 19 20 30 15 16]],48.701809,-62.03693,-9.3172455,-23.94385,-5.6321173
O=[N+]([O-])C12C[N+]3(CC(=O)c4ccccc4)CN(C1)CN(C3)C2,1,101,-5.6319404,1.3753653,24 4 7,[11 [1 4 5 6 26 27 2 3 7 8] [22 32 39 12 13 16 18 20 33 36]],-85.560501,-63.084412,-7.5501723,-27.875898,-5.6319404
O=C(Cc1c(C)oc(-c2ccccc2)n1)n1c(N)c(C#N)cn1,1,281,-5.6300616,1.4149232,39 18 8 4 7,[22 22 [16 20 19 18 17] [27 8 9 10 28 7 11 29 12 30] [36 22 23 35 17 18 21 16 19 15]],134.54282,-73.978973,-8.9737272,-20.204878,-5.6300616
[SH0](=O)(C)c1n(Cc2nn(-c3ccccc3)nc2)cnn1,1,163,-5.6195025,1.5358914,1 2 4 7,[[3 12 11 13 15 20 32 10 14 16] [11 12 13 14 10] [32 19 20 31 18 15 12 13] [23 1 2 4 5 6 8 21 7 9]],52.258606,-77.124649,-7.5867462,-27.095438,-5.6195025
N(N1C23N(c4ccccc4)C12N3c1ccccc1)c1ccccc1,1,38,-5.6150794,1.5378449,8 1 9 4,[[1 6 5 4 3 2] [3 27 7 8 4 9 10 11 12 13] [7 8 30 4 10 18 28 36 5 19] [35 10 17 11 12 16 34 18 19 20]],317.0007,-66.955132,-8.7189751,-26.710787,-5.6150794
O(c1c(C)cn(Cc2occc2)n1)C=1n2ncnc2N=C(C)C=1,1,246,-5.6087799,1.2490754,8 19 14 1 4 7,[[2 7 6 5 4 3 5 10 9 8 6] [5 10 9 8 6] 16 [11 12 15 16 17 30 3 4 5 27] [30 15 17 31 14 16 18 29 13 12] [2 6 7 8 25 1 5 9 24 28]],90.790108,-53.399899,-8.0039492,-25.346313,-5.6087799
O=C(OCC)c1nc(N(Cc2n(C(C)C)cnn2)C)oc1,1,158,-5.6071053,1.7251925,1 2 10 4,[[15 16 30 6 9 10 12 29 5 7] [6 10 9 8 7] [6 10 9 8 7] [5 29 4 6 10 9 11 12 28]],37.620224,-57.402649,-7.870522,-27.087505,-5.6071053
O=C(N1OCCCC1)c1nc(Cn2c3c(nc2)cccc3)oc1,1,54,-5.6037774,2.3715038,1 2 4,[[13 14 16 17 31 15 11 12 18 32] [11 15 14 13 12] [26 2 3 25 1 4 15 29 10 11]],104.31475,-50.507893,-8.1506691,-26.380816,-5.6037774
C(n1nc(-c2ccccc2)nn1)c1nc2n(c1)C=C(C)C=C2,1,35,-5.6000347,2.2008243,1 2 4 12,[[5 6 7 12 15 16 4 8 9 11] [12 16 15 14 13] [16 31 15 11 12 14 30 13 7 28] [15 16 36 22 17 21 35 14 18 20]],60.165676,-68.353775,-7.6995254,-26.786982,-5.6000347
N(Cc1nc(-c2ccccc2)oc1)c1ncnc2[nH]ncc12,1,155,-5.5953646,1.7132632,1 4,[[8 27 30 7 9 12 13 32 4 5] [30 31 29 12 22 23 34 9 10 13]],38.26947,-68.432274,-8.5237856,-27.487766,-5.5953646
O(C)c1c(OC)cc2N=C(C3ON=C(CC)C3)NC(=O)c2c1,1,138,-5.5946918,1.7144052,1 2 4 7,[[18 33 36 9 19 20 30 31 6 7] [9 20 19 14 12 10] [7 10 11 6 5 8 9 30 4 12] [35 39 21 22 24 34 17 36 37 38]],-40.305668,-69.42067,-7.6826096,-23.570927,-5.5946918
O(C)c1c(OC2C(=O)N=C(c3ncccn3)NC2=O)cccc1,1,64,-5.5936909,0.83103645,1 2 10 4,[[6 7 30 31 19 20 8 9 14 15] [19 24 23 22 21 20] [19 24 23 22 21 20] [32 13 14 20 21 33 19 22 12 15]],15.875789,-78.315742,-8.130909,-26.30061,-5.5936909
O=C1c2c(N(Cc3nn(-c4ccccc4)nc3)C=C1)cccc2,1,146,-5.5936666,0.96563941,4 25,[[31 29 18 19 20 21 22 34 35 36] [18 23 22 21 20 19 13 19 18 16 15 14]],80.035881,-71.8255,-8.1773043,-26.960594,-5.5936666
S(=O)(=O)(NNc1nc(C)ncc1)c1ccccc1,1,174,-5.5905089,1.7622012,8 1 2 10 4,[[2 7 6 5 4 3] [5 9 23 25 13 18 6 8 10 14] [13 18 17 16 15 14] [13 18 17 16 15 14] [30 17 18 29 13 10 11 9]],-4.4965792,-59.386677,-7.6316209,-21.966593,-5.5905089
C(n1c(-c2c(C)nc[nH]2)ncc1)c1nn(-c2ccccc2)nc1,1,129,-5.5899143,1.9091738,1 4,[[13 26 31 32 14 17 18 1 12 15] [38 23 24 37 17 18 19 30 11 13]],64.135368,-62.021343,-7.8816328,-26.841896,-5.5899143
C(C)(C)c1c(-c2n(-c3ncccc3)nc(C(C)C)n2)nco1,1,294,-5.5866961,3.1918373,8 9 4,[[4 8 7 6 5] [9 10 11 12 13 37 5 6 20 21] [34 19 18 12 14 13 11 35 20 41]],92.227112,-61.214394,-7.8864541,-25.397427,-5.5866961
O(c1c(C)cn(Cc2occc2)n1)C=1n2ncnc2N=C(C)C=1,1,246,-5.5852919,2.352402,1 4 7,[[15 16 17 30 4 5 10 11 12 22] [30 31 17 15 16 18 29 14 32 13] [25 1 2 6 7 8 5 9 26 24]],94.108887,-61.344963,-7.8074818,-25.928415,-5.5852919
N(N1C23N(c4ccccc4)C12N3c1ccccc1)c1ccccc1,1,38,-5.5844512,1.4092418,1 9 4,[[18 19 20 36 7 8 10 30 4 9] [10 11 35 40 18 19 24 12 16 17] [27 2 3 26 1 4 8 12 13 14]],317.25327,-59.272167,-9.4978724,-28.835253,-5.5844512
N(c1nn(C)c2c1cccc2)c1[n+H]ncc(N2CCCC2)c1,1,102,-5.5841513,1.6548538,1 2 10 4,[[19 31 33 13 2 3 8 9 10 11] [2 10 9 8 3 3 8 7 6 5 4] [2 10 9 8 3] [30 10 25 1 2 9 11 24 12 17]],-33.820686,-63.999512,-8.3165541,-21.114557,-5.5841513
O(c1c(C)cn(Cc2occc2)n1)C=1n2ncnc2N=C(C)C=1,1,246,-5.5812945,1.2864107,1 2 4 7,[[30 6 1 2 3 4 5 7 16 24] [5 10 9 8 6] [26 7 8 6 1 2 25 24] [31 29 14 15 17 18 19 20 21 22]],91.606628,-52.436863,-8.2492771,-22.355894,-5.5812945
O=C(N1OCCCC1)c1nc(Cn2c3c(nc2)cccc3)oc1,1,54,-5.5792432,2.5217013,1 4,[[13 14 16 17 31 15 11 12 18 3] [26 2 3 25 1 4 15 29 10 11]],96.336349,-49.9575,-8.7678118,-26.129206,-5.5792432
O=C(Nc1nnn(CCC)c1)c1cc(C[N+]2=CCCC2)ccc1,1,291,-5.5786953,1.7372051,4 25,[[2 4 5 6 7 8 9 27 28 31] [4 8 7 6 5]],-25.383968,-60.51968,-7.524334,-24.615021,-5.5786953
C(n1nnc(C2CC=CCC2)c1)c1[nH]nc(-c2ccccc2)n1,1,302,-5.5764074,2.4707139,4 12,[[28 3 8 27 2 4 7 9 18 32] [1 2 3 4 5 27 28 7 6 26]],43.032169,-67.962982,-7.9542971,-25.072269,-5.5764074
O=C(Nc1c(OC)nccc1)N1Cc2c([nH]nc2)CC1,1,142,-5.5759649,1.3901426,1 4,[[13 29 30 3 2 4 8 9 10 12] [2 8 23 7 27 3 22 1 24]],-6.1535301,-59.551628,-8.2225361,-23.169096,-5.5759649
O=C1NN=C(C(C)c2onc(CC(C)C)n2)c2c1cccc2,1,113,-5.5752826,0.90740049,13 40 11 8 4,[13 13 12 [5 10 9 8 7 6] [34 25 22 24 35 38 40 17 21 23]],51.422642,-83.051056,-8.9895182,-28.105616,-5.5752826
C(n1nc(-c2occc2)nn1)c1nc(-c2ccccc2)oc1,1,117,-5.572403,2.5295966,8 1 2 10 4 12,[[1 6 5 4 3 2] [25 7 8 9 10 11 17 3 4 12] [7 11 10 9 8 13 17 16 15 14 7 11 10 9 8] [7 11 10 9 8 13 17 16 15 14] [17 28 16 13 15 29 10 12 9 30] [16 22 15 17 18 21 33 20 19 14]],111.77792,-61.445744,-7.9191041,-27.239273,-5.572403
O=C1NN=C(C(C)c2onc(CC(C)C)n2)c2c1cccc2,1,113,-5.5704923,1.6978085,13 40 11 8 4,[13 13 12 [5 10 9 8 7 6] [34 25 22 24 35 39 40 17 21 23]],51.418221,-76.616814,-8.6625071,-28.090689,-5.5704923
O=C(Nc1c(OC)nccc1)N1Cc2c([nH]nc2)CC1,1,142,-5.5678287,1.0817406,1 4,[[13 29 30 3 2 4 8 9 10 12] [2 8 23 7 27 3 22 1 24]],-6.1794357,-55.806702,-7.8498416,-23.057627,-5.5678287
O=C1NN=C(C(C)c2onc(CC(C)C)n2)c2c1cccc2,1,113,-5.5675635,0.90773255,13 40 11 8 4,[13 13 12 [5 10 9 8 7 6] [34 25 22 24 35 38 40 17 21 23]],51.414047,-83.03685,-8.9900866,-28.102833,-5.5675635
FC(F)(F)c1nc(Nc2nn(CCC(=O)N)cc2)ncc1,1,137,-5.5659704,1.2538868,4,[[30 27 15 17 18 19 20 16 28 29]],-122.89178,-59.113125,-8.3054752,-22.985117,-5.5659704
O=C(Nc1nnn(CCC)c1)c1cc(C[N+]2=CCCC2)ccc1,1,291,-5.5648022,1.2490338,1 15 17 4 12,[[36 9 10 11 17 32 6 12 16 38] 9 9 [32 6 7 9 5 8 10 33 12 13] [7 8 6 32 28 1 2 4 26 9]],-19.947008,-63.657505,-7.3784132,-24.970608,-5.5648022
FC(F)(F)c1nc(Nc2nn(CCC(=O)N)cc2)ncc1,1,137,-5.5633602,1.254494,4,[[30 27 15 17 18 19 20 16 28 29]],-122.8839,-59.123806,-8.3057032,-22.954044,-5.5633602
FC(F)(F)c1nc(Nc2nn(CCC(=O)N)cc2)ncc1,1,137,-5.5618854,1.1169877,2 4 7,[[12 16 15 14 13] [30 27 17 18 19 20 15 16 28 29] [9 22 1 2 6 7 23 10]],-124.69392,-57.528183,-8.5796928,-22.890406,-5.5618854
O=C(OCc1oc(CC)nn1)C=1C(=NC)S[N-]C=1C,1,50,-5.5618305,1.7553741,1 4 7,[[7 9 20 23 26 3 6 8 10 11] [20 26 1 21 2 3 4 6 7 22] [13 14 15 12 16 28 30 19 31]],-38.081387,-54.714516,-8.1241264,-23.226175,-5.5618305
O=C([O-])C[N+H]1CC(c2cc(-c3ccncc3)ncc2)CC1,1,293,-5.5601702,1.537112,4 26,[[34 35 37 38 18 28 17 19 20 22] [21 21 21 22]],8.6587772,-58.917747,-9.3409204,-24.113615,-5.5601702
O=C1N(C)C(=O)C=C(Cn2nc(-c3ccccc3)nn2)N1C,1,52,-5.5589066,1.3581594,1 4 7,[[3 4 11 13 26 30 2 5 12 14] [30 22 36 12 13 14 15 17 21 35] [27 28 7 10 29 5 6 8 9]],-29.605633,-56.091484,-8.0820246,-24.581861,-5.5589066
C(n1c2c(nc1)cc(C)c(C)c2)c1n(C2CC2)nnn1,1,295,-5.5570841,2.1358538,15 4 25,[12 [32 29 31 17 18 19 33 34 13 16] [13 17 16 15 14]],108.86991,-58.047626,-7.9464111,-26.708828,-5.5570841
O=C(OC)c1c(Cn2nc(-c3ccccc3)nn2)cco1,1,122,-5.5558124,1.8778163,1 4 7,[[27 6 10 11 12 3 4 5 7 13] [17 29 12 13 14 16 18 30 11 15] [23 1 9 22 24 26 8 2]],106.6745,-70.511475,-7.8998342,-27.876562,-5.5558124
FC(F)(F)c1nc(Nc2nn(CCC(=O)N)cc2)ncc1,1,137,-5.555572,0.60660487,2 4 7,[[12 16 15 14 13] [30 32 27 17 18 19 21 31 15 16] [9 22 1 2 6 7 23 10]],-124.18759,-58.719162,-8.0099554,-21.951706,-5.555572
FC(F)(F)c1nc(Nc2nn(CCC(=O)N)cc2)ncc1,1,137,-5.554709,0.60247809,2 4 7,[[12 16 15 14 13] [30 32 27 17 18 19 21 31 15 16] [9 22 1 2 6 7 23 10]],-124.23779,-58.710457,-8.0118494,-21.914165,-5.554709
FC(F)(F)c1nc(Nc2nn(CCC(=O)N)cc2)ncc1,1,137,-5.5544801,0.60287869,2 4 7,[[12 16 15 14 13] [30 32 27 17 18 19 21 31 15 16] [9 22 1 2 6 7 23 10]],-124.23949,-58.704353,-8.012455,-21.912558,-5.5544801
O=C1N(C2ON(CC3OC(C)(C)OC3)CC2)C=C(C)C(=O)N1,1,17,-5.5539193,0.85915613,11 1 4 20 7,[10 [21 37 20 36 18 19 22 24 28 38] [38 19 24 39 40 18 22 23 35 17] 6 [1 2 3 4 5 7 8 9 10 27]],-137.3047,-75.735046,-8.3640251,-27.232544,-5.5539193
C(n1nnc(C2CC=CCC2)c1)c1[nH]nc(-c2ccccc2)n1,1,302,-5.553844,2.1989782,2 10 15 4 25 12,[[16 17 18 14 15] [16 17 18 14 15] 10 [10 11 12 5 7 8 9 29 4 13] [7 12 10 9 8] [12 4 5 6 7 29 30 10 11 1]],44.699978,-69.091431,-8.1050825,-26.53669,-5.553844
N(c1nn(C)c2c1cccc2)c1[n+H]ncc(N2CCCC2)c1,1,102,-5.5518107,1.6290487,4 25,[[23 41 17 1 2 3 9 10 25 4] [2 10 9 8 3 3 8 7 6 5 4]],-35.388107,-59.432919,-8.5746222,-20.132086,-5.5518107
O=C1N(C2ON(CC3OC(C)(C)OC3)CC2)C=C(C)C(=O)N1,1,17,-5.5513749,1.6250697,5 6 4,[6 6 [34 17 20 35 36 37 18 19 32 12]],-140.08702,-55.965954,-7.7498794,-28.05378,-5.5513749
[O-]c1c(C(C#N)=CNc2c(N)cccc2)nc2c(n1)cccc2,1,223,-5.5502739,1.1545215,8 1 3 4,[[1 6 5 4 3 2] [7 8 30 28 4 5 9 10 13 14] 12 [35 21 23 20 22 34 10 11 12 13]],-24.731035,-62.740276,-8.6437483,-25.712778,-5.5502739
O=C1N(C2ON(CC3OC(C)(C)OC3)CC2)C=C(C)C(=O)N1,1,17,-5.5479441,1.0345682,5 6 4,[6 6 [34 17 20 35 36 37 18 19 32 14]],-140.09818,-55.080997,-7.9390931,-28.167166,-5.5479441
FC(F)(F)c1nc(Nc2nn(CCC(=O)N)cc2)ncc1,1,137,-5.5448804,1.0032619,1 4 7,[[10 15 16 17 27 28 5 12 19 20] [28 29 18 19 20 15 17 30 26 13] [22 1 6 7 8 9 2 23]],-116.52888,-59.977463,-8.0830269,-22.338085,-5.5448804
C(n1c(-c2c(C)nc[nH]2)ncc1)c1nn(-c2ccccc2)nc1,1,129,-5.5407057,1.0271908,4 25 7,[[38 23 24 37 19 21 22 36 20 35] [19 24 23 22 21 20] [2 3 4 5 6 7 9 28 1 8]],62.259327,-79.097488,-8.0578089,-21.204529,-5.5407057
O=C1N(C2ON(CC3OC(C)(C)OC3)CC2)C=C(C)C(=O)N1,1,17,-5.54006,0.97851771,5 6 4,[6 6 [35 17 20 34 36 37 15 18 19 32]],-140.1227,-67.151642,-8.1512718,-28.227139,-5.54006
O=C1N(C2ON(CC3OC(C)(C)OC3)CC2)C=C(C)C(=O)N1,1,17,-5.5399938,1.0521806,5 6 4,[6 6 [35 17 20 34 36 37 18 19 33 14]],-140.11566,-65.543091,-7.964467,-28.231358,-5.5399938
O(C)c1c(OC)cc2N=C(C3ON=C(CC)C3)NC(=O)c2c1,1,138,-5.5383682,1.5184965,1 2 4 7,[[18 33 36 8 9 19 20 30 31 6] [9 20 19 14 12 10] [7 10 11 6 5 8 9 30 4 12] [35 37 21 22 24 34 17 36 38 39]],-40.503067,-85.370171,-7.866045,-23.360954,-5.5383682
N(c1nn(C)c2c1cccc2)c1[n+H]ncc(N2CCCC2)c1,1,102,-5.5382924,1.6356455,4 25,[[24 41 17 1 2 3 9 10 23 4] [3 8 7 6 5 4]],-35.41523,-59.40963,-8.5697918,-19.992123,-5.5382924
N(c1nn(C)c2c1cccc2)c1[n+H]ncc(N2CCCC2)c1,1,102,-5.537303,1.9949006,29 4,[[2 10 9 8 3] [34 14 18 19 21 22 38 39 13 20]],-41.950764,-62.920818,-8.5407066,-26.041063,-5.537303
N(c1nn(C)c2c1cccc2)c1[n+H]ncc(N2CCCC2)c1,1,102,-5.5354958,1.5500119,29 4,[[2 10 9 8 3] [34 14 18 19 21 22 38 39 13 20]],-41.942036,-67.778343,-8.242095,-26.045914,-5.5354958
N(c1nn(C)c2c1cccc2)c1[n+H]ncc(N2CCCC2)c1,1,102,-5.5353627,1.3387871,29 4,[[2 10 9 8 3] [34 14 18 19 21 22 38 39 13 20]],-41.960728,-67.825233,-8.133666,-26.025846,-5.5353627
S(=O)(=O)(NNc1nc(C)ncc1)c1ccccc1,1,174,-5.5312414,1.7515074,8 1 2 15 4,[[2 7 6 5 4 3] [5 6 8 23 24 25 9 13 14 26] [13 18 17 16 15 14] 9 [26 14 15 27 13 10 11 9 25]],-6.8630805,-67.297913,-8.04317,-22.293104,-5.5312414
N(c1nn(C)c2c1cccc2)c1[n+H]ncc(N2CCCC2)c1,1,102,-5.5308099,2.3531554,29 4,[[2 10 9 8 3] [34 14 18 19 21 22 38 39 13 20]],-41.938656,-56.241867,-8.1052685,-26.078278,-5.5308099
O=C1N(C)C(=O)C=C(Cn2nc(-c3ccccc3)nn2)N1C,1,52,-5.5300097,1.8187562,11 1 2 4 7,[9 [25 14 15 17 22 36 12 13 16 18] [13 14 15 16 12] [36 21 22 35 17 20 15 14 16] [27 2 7 8 9 10 24 1 3 4]],-33.327656,-71.839912,-7.895319,-26.20035,-5.5300097
N(c1nn(C)c2c1cccc2)c1[n+H]ncc(N2CCCC2)c1,1,102,-5.5276451,1.1187325,4 25,[[41 17 1 2 3 9 10 23 24 4] [3 8 7 6 5 4]],-35.554058,-64.698341,-8.1462936,-20.087147,-5.5276451
O=C1N(C)C(=O)C=C(Cn2nc(-c3ccccc3)nn2)N1C,1,52,-5.5272479,1.8582313,11 1 2 4 7,[9 [25 14 15 17 22 36 12 13 16 18] [17 22 21 20 19 18 13 14 15 16 12] [36 21 22 35 17 20 15 14 16] [29 2 7 8 9 10 24 1 3 4]],-33.330273,-76.259285,-8.2778196,-26.246481,-5.5272479
O=C1N(C2ON(CC3OC(C)(C)OC3)CC2)C=C(C)C(=O)N1,1,17,-5.5254393,0.78155345,1 4,[[6 12 30 11 13 32 43 4 5 14] [43 41 32 33 25 42 22 34 14 17]],-139.12613,-65.642395,-7.5053487,-26.401617,-5.5254393
O(C)c1c(OC2C(=O)N=C(c3ncccn3)NC2=O)cccc1,1,64,-5.5231075,1.5485128,1 4,[[1 2 11 25 10 14 15 9 12 16] [16 18 20 21 33 15 17 19 10]],20.727499,-61.210987,-8.3390608,-24.773438,-5.5231075
O=C(N=C1NC(c2occc2)=NN1)N1Cc2c(cccc2)CC1,1,273,-5.5217094,1.5855043,8 1 2 4 12,[[1 6 5 4 3 2] [10 27 34 9 11 13 14 4 12 15] [14 19 18 17 15] [38 12 15 17 14 18 19 11 13 31] [17 18 20 24 23 37 16 19 21 22]],-60.86739,-70.914848,-8.0247507,-23.662373,-5.5217094
S(=O)(=O)(NNC1=NC(=O)C=NN1)c1ccc(C)cc1,1,51,-5.5211124,1.3838141,8 19 1 2 15 4,[[13 14 15 17 18 19] [13 14 15 17 18 19] [12 13 14 27 28 4 11 24 3 5] [2 7 6 5 4 3] 11 [24 10 3 4 23 5 8 11 27]],72.201683,-85.302315,-8.131587,-24.327557,-5.5211124
O=C1N(C)C(=O)C=C(Cn2nc(-c3ccccc3)nn2)N1C,1,52,-5.5211105,1.7068707,11 1 2 4 7,[9 [25 14 15 17 18 32 12 13 16 22] [17 22 21 20 19 18 13 14 15 16 12] [32 18 19 33 17 20 15 14 16] [29 1 2 7 8 9 10 24 3 4]],-33.351704,-55.826187,-8.004302,-26.455395,-5.5211105
C(n1c(-c2c(C)nc[nH]2)ncc1)c1nn(-c2ccccc2)nc1,1,129,-5.5203881,1.1449871,4 25 7,[[38 23 24 37 19 21 22 36 20 35] [19 24 23 22 21 20] [2 3 4 5 6 7 9 28 1 8]],62.250294,-80.896492,-7.9660892,-21.121357,-5.5203881
Fc1cc(-n2nc(Cn3nc(C#N)nc3)cc2)ccc1,1,284,-5.5184455,1.9345976,1 2 10 4,[[4 23 25 8 9 10 26 3 11 12] [8 12 11 10 9 8 12 11 10 9] [8 12 11 10 9] [26 17 18 19 20 10 14 16 11 13]],110.80382,-65.20948,-7.8582883,-26.464296,-5.5184455
[SH0](=O)(C)c1n(Cc2nn(-c3ccccc3)nc2)cnn1,1,163,-5.5181079,1.3635476,11 16 1 2 4 7,[3 3 [12 13 15 20 32 2 10 11 14 16] [15 20 19 18 17 16 11 12 13 14 10] [32 19 20 31 18 15 12 13] [23 1 2 3 4 5 6 8 21 7]],53.275681,-81.067398,-7.8035173,-28.004559,-5.5181079
Clc1c(-c2c(c(C)on2)-c2oc(OCC)cn2)cccc1,1,4,-5.5179372,1.4626441,9 4,[[28 8 9 10 11 12 13 34 7 14] [23 8 34 1 3 24 2 4 22 25]],58.089241,-65.765549,-7.5531631,-26.896944,-5.5179372
Fc1c(C)ccc(-c2oc(Cc3onc(C)n3)nn2)c1,1,288,-5.5173202,2.371212,4,[[11 16 17 18 19 20 29 30 12 15]],4.5449052,-60.39267,-7.5249071,-25.644531,-5.5173202
S(=O)(=O)(NNC1=NC(=O)C=NN1)c1ccc(C)cc1,1,51,-5.5166593,1.2173539,8 19 1 2 15 4,[[13 14 15 17 18 19] [13 14 15 17 18 19] [12 13 14 27 28 4 11 24 3 5] [2 7 6 5 4 3] 11 [24 10 3 4 23 5 8 11 27]],72.191612,-88.256264,-7.8008971,-24.319632,-5.5166593
O=C(NC1c2c(cccc2)CCC1)CN1c2c(cccc2)CC1,1,36,-5.5159707,2.7873082,1 4 12 7,[[33 35 12 15 36 39 3 4 5 9] [36 37 42 15 21 43 13 16 20 22] [21 22 42 43 20 36 23 24 44 19] [1 2 6 25 28 5 26]],14.983939,-58.914192,-7.5522022,-25.271637,-5.5159707
O=C(NC1c2c(cccc2)CCC1)CN1c2c(cccc2)CC1,1,36,-5.5150304,1.384428,1 4 31 7,[[34 35 12 16 20 21 36 42 9 10] [42 36 21 22 43 20 23 15 37 16] [11 32 8 30 1 2 3 4 5 6] [7 29 30 31 8 5 9 32 33 28]],18.710274,-60.187347,-8.0179977,-26.942316,-5.5150304
P(=O)(Oc1ccccc1)(Oc1ccccc1)C1[N+H2]CCC1,1,194,-5.5149908,1.035233,8 9 4,[[1 6 5 4 3 2] [33 7 39 40 5 25 32 38 4 10] [17 33 40 38 18 34 15 16 19 20]],96.712097,-66.411942,-7.4601307,-21.960091,-5.5149908
O=C(N1OCCCC1)c1nc(Cn2c3c(nc2)cccc3)oc1,1,54,-5.5140648,2.4459512,9 4 31 7,[[33 36 19 32 16 18 20 34 13 14] [23 36 38 17 18 22 21 39 16 19] [28 7 8 9 30 10 11 14 15 31] [1 2 3 4 5 6 7 8 9 24]],95.992188,-57.014477,-7.9815493,-22.934412,-5.5140648
O(C(O)(CC(C)C)C1OC=2C(=O)NC(C)=CC=2O1)C,1,249,-5.5136395,0.68726689,8 15 9 4,[[2 3 4 5 6 8] 11 [12 38 10 11 4 13 27 28 3 5] [12 27 36 20 21 38 14 15 26 34]],49.311764,-78.732124,-7.7014227,-25.896063,-5.5136395
[SH0](=O)(C)c1n(Cc2nn(-c3ccccc3)nc2)cnn1,1,163,-5.5122871,1.6005421,1 2 10 4 7,[[11 12 13 15 16 28 10 14 27 17] [10 14 13 12 11] [10 14 13 12 11] [28 16 17 29 15 18 12 13] [21 1 4 5 6 7 8 23 24 9]],47.216263,-58.746342,-7.8214154,-25.496754,-5.5122871
O=C(N1OCCCC1)c1nc(Cn2c3c(nc2)cccc3)oc1,1,54,-5.5120687,1.171175,5 6 4 25,[17 17 [26 30 15 1 2 3 4 25 5 6] [4 9 8 7 5]],97.552391,-73.108406,-8.177969,-24.918964,-5.5120687
O(C)c1c(OC)c2c(cc1OC)C=1C(C)(C(=O)NCN=1)CC2,1,90,-5.5114923,1.263453,4,[[24 29 1 23 25 27 22 2 3 4]],-8.7107687,-70.05703,-8.0760374,-23.341496,-5.5114923
O=C(N1OCCCC1)c1nc(Cn2c3c(nc2)cccc3)oc1,1,54,-5.5106111,2.8884068,9 4 31 7,[[33 36 19 32 16 18 20 34 13 14] [23 36 38 17 18 22 21 39 16 19] [28 7 8 9 30 10 11 14 15 31] [1 2 3 4 5 6 7 8 9 24]],96.003357,-50.231239,-7.9485588,-23.050144,-5.5106111
O=C(N1OCCCC1)c1nc(Cn2c3c(nc2)cccc3)oc1,1,54,-5.5104232,3.0496299,9 4 31 7,[[33 36 19 32 16 18 20 34 13 14] [23 36 38 17 18 22 21 39 16 19] [28 7 8 9 30 10 11 14 15 31] [1 2 3 4 5 6 7 8 9 24]],96.000076,-58.153496,-8.4261189,-23.045025,-5.5104232
[SH0](=O)(C)c1n(Cc2nn(-c3ccccc3)nc2)cnn1,1,163,-5.5099969,2.0486336,1 2 10 4 7,[[11 12 13 15 16 28 10 14 27 19] [10 14 13 12 11] [10 14 13 12 11] [28 16 17 29 15 18 12 13] [21 1 4 5 6 7 8 23 24 9]],47.223648,-65.048904,-8.3028593,-25.655439,-5.5099969
Fc1c(-n2c(C)nc([N+](=O)[O-])c2)nc(N2CCOCC2)nc1,1,33,-5.5092773,2.0321333,1 4 20 7,[[11 12 31 35 5 6 7 8 10 13] [29 14 15 28 30 31 10 11 13 9] 22 [21 2 3 4 20 25 1 22]],97.99308,-58.139706,-7.7492881,-26.309896,-5.5092773
FC(F)(F)c1nc(Nc2nn(CCC(=O)N)cc2)ncc1,1,137,-5.5089569,0.90996224,24 4,[11 [20 18 19 21 29 31 32 14 15 16]],-120.85229,-71.126915,-8.1719608,-24.287392,-5.5089569
O=C(NC1c2c(cccc2)CCC1)CN1c2c(cccc2)CC1,1,36,-5.5082865,1.9064996,1 4 31 7,[[34 35 12 16 20 21 36 42 9 10] [42 36 21 22 43 20 23 15 37 16] [11 32 8 30 1 2 3 4 5 6] [7 29 30 31 8 5 9 32 33 28]],18.718025,-45.513115,-7.4527674,-26.80706,-5.5082865
O=C1N(C2ON(CC3OC(C)(C)OC3)CC2)C=C(C)C(=O)N1,1,17,-5.5079355,1.2629313,4,[[34 32 17 23 25 35 41 43 18 22]],-136.54654,-77.638237,-7.8213067,-28.24259,-5.5079355
O=C(Cc1c(C)oc(-c2ccccc2)n1)n1c(N)c(C#N)cn1,1,281,-5.5079126,2.1499729,1 4 20 21,[[14 15 16 3 4 13 17 20 23 35] [27 8 9 28 4 7 33 15] 22 22],135.80891,-56.852711,-8.3839207,-27.805832,-5.5079126
O(C)c1c(OC)c2c(cc1OC)C=1C(C)(C(=O)NCN=1)CC2,1,90,-5.5078197,2.2210357,4,[[24 29 1 23 25 27 22 2 3 4]],-8.7112331,-59.146019,-8.0766802,-23.278601,-5.5078197
Nc1cc2c(oc(Cc3c(C)oc(-c4ccccc4)n3)c2)cc1,1,262,-5.5076323,2.2758086,1 2 4 12,[[20 21 22 37 4 14 33 2 3 5] [14 22 21 16 15] [33 27 4 8 28 3 5 7 9 13] [8 9 27 28 7 10 11 29 12 30]],45.168808,-56.724609,-8.1735096,-28.217968,-5.5076323
[SH0](=O)(C)c1n(Cc2nn(-c3ccccc3)nc2)cnn1,1,163,-5.5070829,1.1713022,11 16 1 2 4 7,[3 3 [12 13 15 20 32 2 10 11 14 16] [15 20 19 18 17 16 11 12 13 14 10] [32 19 20 31 18 15 12 13] [23 1 2 3 4 5 6 8 21 7]],53.213879,-73.143333,-7.8784151,-28.101952,-5.5070829
Fc1c(-n2c(C)nc([N+](=O)[O-])c2)nc(N2CCOCC2)nc1,1,33,-5.5063739,2.0333538,1 4 20 7,[[11 12 31 35 5 6 7 8 10 13] [29 14 15 28 30 31 10 11 13 9] 22 [21 2 3 4 20 25 1 22]],97.979454,-58.14698,-7.7504601,-26.263962,-5.5063739
[SH0](=O)(C)c1n(Cc2nn(-c3ccccc3)nc2)cnn1,1,163,-5.5057359,1.3123714,11 16 1 2 4 7,[3 3 [12 13 15 16 28 2 10 11 14 17] [15 20 19 18 17 16 11 12 13 14 10] [28 16 17 29 15 12 13] [23 1 2 3 4 5 6 8 21 22]],52.990742,-82.224342,-8.0439749,-27.676233,-5.5057359
C(n1nnc(C2CC=CCC2)c1)c1[nH]nc(-c2ccccc2)n1,1,302,-5.5035915,2.2860074,1 2 10 15 17 4 12,[[20 40 10 11 12 15 16 33 9 14] [7 12 10 9 8 14 18 17 16 15] [14 18 17 16 15] 10 10 [10 11 12 32 7 9 29 5 4 8] [4 5 6 12 29 30 7 10 11 1]],43.506153,-67.802826,-7.6528049,-28.464054,-5.5035915
S(=O)(=O)(N(CC([O-])=Nc1[nH]ncn1)c1c(C)cccc1)C,1,100,-5.5016308,1.4468102,4,[[11 14 16 32 13 17 10 34 12]],-85.945076,-62.902088,-8.5982857,-21.094175,-5.5016308
O=C(N1OCCCC1)c1nc(Cn2c3c(nc2)cccc3)oc1,1,54,-5.5013919,1.19469,1 2 4,[[2 3 25 26 31 14 15 4 11 12] [11 15 14 13 12] [31 35 32 19 20 34 14 21 33 15]],102.70259,-63.301666,-7.7557273,-23.559807,-5.5013919
O=C(Nc1c2ncccc2ccc1)CN1C(=O)NC(=O)C=C1,1,44,-5.5013423,1.115056,1 2 4,[[10 13 29 11 12 15 16 33 9 14] [15 22 20 18 17 16] [33 16 17 34 15 31 14 32 12 13]],-98.933815,-76.235664,-7.6241231,-25.245876,-5.5013423
O=C1N(C)C(=NC(=Nc2ccccc2)c2ccccc2)SN1,1,237,-5.4975557,1.3157942,8 9 4,[[2 8 7 5 3] [31 36 7 22 23 35 8 9 10 18] [31 36 23 35 15 16 17 30 12 29]],-42.607441,-71.348961,-8.3977642,-27.181444,-5.4975557
O=C(OCc1oc(CC)nn1)C=1C(=NC)S[N-]C=1C,1,50,-5.4956212,1.1599525,5 6 4,[11 11 [21 7 25 26 1 2 22 24 3 6]],-34.29356,-52.847477,-8.1530991,-24.836248,-5.4956212
O(C(O)(CC(C)C)C1OC=2C(=O)NC(C)=CC=2O1)C,1,249,-5.4945168,1.3623136,8 15 9 4,[[2 3 4 5 6 8] 11 [12 38 10 11 4 13 27 33 3 5] [12 27 20 36 21 38 26 14 15 31]],47.43726,-71.545082,-7.8124137,-26.306379,-5.4945168
O=C1Nc2c(N1)ccc(C1=NN(C)C(c3cn(C)nc3)C1)c2,1,268,-5.4927835,2.7793267,8 19 4,[[2 6 5 4 3] [2 6 5 4 3] [21 38 32 17 18 19 20 22 24 23]],-38.88868,-53.600632,-8.0587606,-22.69212,-5.4927835
O=C(Cc1nnn[n-]1)N1CC(=O)N(CCCC)CC1,1,307,-5.4922347,1.042585,4 26,[[35 14 15 16 17 19 36 18 31 7] [16 16 17 17 17]],-77.677536,-61.752445,-9.035778,-26.078201,-5.4922347
Clc1c(NC(=O)C=2C(=O)OC(C)(C)OC=2[O-])cccc1,1,125,-5.4907026,1.7547247,5 4,[18 [25 10 11 26 9 12 27 13 14 24]],-173.63036,-64.666183,-8.5301285,-25.440077,-5.4907026
O=C1c2c(N(Cc3nn(-c4ccccc4)nc3)C=C1)cccc2,1,146,-5.4906769,2.2285855,1 4,[[20 21 31 34 35 10 11 12 7 9] [30 5 27 6 11 28 10 7 9 12]],77.512672,-61.961353,-8.7140045,-26.012575,-5.4906769
O=C(N1OCCCC1)c1nc(Cn2c3c(nc2)cccc3)oc1,1,54,-5.4898281,1.4407357,1 4 7,[[12 13 16 17 18 35 11 14 19 32] [32 19 20 33 34 35 17 18 21 16] [30 3 4 5 8 9 10 26 28 29]],95.164757,-50.548798,-8.1237831,-23.044998,-5.4898281
O=C(OCc1oc(CC)nn1)C=1C(=NC)S[N-]C=1C,1,50,-5.4895573,1.6955004,1 4 7,[[7 9 24 26 3 6 8 10 11 12] [7 26 2 3 23 24 4 6 5 8] [13 14 15 12 16 28 30 19 31]],-38.409107,-65.646194,-8.0569525,-23.167864,-5.4895573
O=C(OCC)c1nc(N(Cc2n(C(C)C)cnn2)C)oc1,1,158,-5.489172,1.5614141,4 7,[[5 23 1 3 4 24 22 2 6 7] [33 34 17 18 19 20 35 36 16 21]],36.576927,-78.701195,-7.4639001,-24.278076,-5.489172
O=C(N1OCCCC1)c1nc(Cn2c3c(nc2)cccc3)oc1,1,54,-5.4887261,1.4404777,1 4 7,[[12 13 16 17 18 35 11 14 19 32] [32 19 20 33 34 35 17 18 21 16] [30 3 4 5 8 9 10 26 28 29]],95.155182,-50.54351,-8.1326075,-23.059689,-5.4887261
O=C1N(C)c2c(C1=Nc1oc(-c3ccccc3)nn1)cccc2,1,120,-5.4886298,2.0841787,29 4 12,[[2 22 9 8 3] [12 13 17 31 14 16 23 11] [16 17 18 31 32 19 33 20 21 34]],76.558823,-69.779678,-8.3174591,-27.872629,-5.4886298
FC(F)(F)c1nc(Nc2nn(CCC(=O)N)cc2)ncc1,1,137,-5.4881673,0.95433241,1 29 4 7,[[3 4 11 12 16 2 5 15 24 27] [11 11 11 11 11] [15 17 27 28 16 14 26 29 12 13] [9 22 1 6 7 2 10 23 8]],-118.87994,-68.675392,-8.5280857,-20.73749,-5.4881673
O=C1N(C2ON(CC3OC(C)(C)OC3)CC2)C=C(C)C(=O)N1,1,17,-5.4879107,1.2535021,1 5 6 4 7,[[3 16 29 11 15 17 34 35 2 4] 6 6 [35 36 32 17 18 19 20 37 21 34] [27 1 2 9 10 26 28]],-140.02641,-61.385643,-7.8488708,-28.056139,-5.4879107
O=C1N(C)C(=O)C=C(Cn2nc(-c3ccccc3)nn2)N1C,1,52,-5.4877067,2.1253977,1 2 4,[[1 23 25 30 11 12 13 24 32 2] [17 22 21 20 19 18] [32 18 13 19 33 12 14 11 30 31]],-28.818983,-69.207527,-8.6771145,-22.667616,-5.4877067
O(C)c1c(OC2C(=O)N=C(c3ncccn3)NC2=O)cccc1,1,64,-5.4875875,2.0376647,1 15 4 7,[[9 12 14 15 32 8 10 13 16 17] 14 [32 13 14 20 21 33 15 19 22 12] [28 1 2 3 4 25 27 5 29]],19.125698,-63.126095,-8.1171093,-27.49416,-5.4875875
O=C1Nc2c(N1)ccc(C1=NN(C)C(c3cn(C)nc3)C1)c2,1,268,-5.4874806,0.89735729,8 19 4,[[2 6 5 4 3] [2 6 5 4 3] [21 38 32 17 18 19 20 22 24 23]],-38.901264,-68.22422,-7.9417529,-22.618414,-5.4874806
O=C1Nc2c(N1)ccc(C1=NN(C)C(c3cn(C)nc3)C1)c2,1,268,-5.4872661,2.1201284,8 19 4,[[2 6 5 4 3] [2 6 5 4 3] [21 38 32 17 18 19 20 22 24 23]],-38.902344,-56.497017,-8.0215673,-22.61133,-5.4872661
O=C1N(C2ON(CC3OC(C)(C)OC3)CC2)C=C(C)C(=O)N1,1,17,-5.4856439,1.5209208,4 7,[[32 33 25 39 42 43 22 23 24 41] [10 2 7 8 9 1 3 5 28 26]],-138.26472,-58.634003,-7.8149557,-25.947653,-5.4856439
O=C1Nc2c(N1)ccc(C1=NN(C)C(c3cn(C)nc3)C1)c2,1,268,-5.4855371,0.89610028,8 19 4,[[2 6 5 4 3] [2 6 5 4 3] [21 38 32 17 18 19 20 22 24 23]],-38.898399,-68.240219,-7.9424758,-22.618656,-5.4855371
S(=O)(=O)(Oc1c(C)cc(C)cc1C)Nc1cnccc1,1,2,-5.4853315,0.76742798,1 4 7,[[12 6 7 25 27 2 5 8 9 10] [21 25 26 1 7 22 2 6 23 8] [13 14 15 17 18 19 33 11 16 29]],-45.656197,-72.529312,-8.4747925,-22.821102,-5.4853315
O=C1c2c(N(Cc3nn(-c4ccccc4)nc3)C=C1)cccc2,1,146,-5.4851599,2.0692956,1 4,[[20 21 31 34 35 10 11 12 7 9] [30 5 27 6 11 28 10 7 9 12]],77.545731,-80.562721,-7.9330878,-25.913221,-5.4851599
S(CC(=O)NC1CCCC1)c1nc(CC)c(CC)nn1,1,178,-5.4844379,1.073966,4 7,[[9 17 28 32 35 13 16 33 34 26] [38 41 1 2 19 20 21 23 25 39]],12.517027,-64.61026,-7.345098,-25.268538,-5.4844379
O=C1c2c(N(Cc3nn(-c4ccccc4)nc3)C=C1)cccc2,1,146,-5.4835863,1.5693467,1 4,[[20 21 31 34 35 10 11 12 7 9] [30 5 27 6 11 28 10 7 9 12]],77.550285,-55.134464,-8.4708872,-25.911724,-5.4835863
S(=O)(=O)(Oc1c(C)cc(C)cc1C)Nc1cnccc1,1,2,-5.4827428,1.3523951,1 4 7,[[12 6 7 25 26 2 5 8 9 10] [21 25 28 1 7 22 2 6 23 8] [13 14 15 17 18 19 33 11 16 29]],-45.655788,-58.380497,-7.9300447,-22.822088,-5.4827428
S(=O)(=O)(Oc1c(C)cc(C)cc1C)Nc1cnccc1,1,2,-5.4826431,1.1794783,1 4 7,[[12 6 7 8 25 27 2 5 9 10] [23 25 26 1 7 21 2 6 22 8] [13 14 15 17 18 19 33 11 16 29]],-45.662502,-65.502472,-7.701489,-22.748343,-5.4826431
S(=O)(=O)(Oc1c(C)cc(C)cc1C)Nc1cnccc1,1,2,-5.4825678,1.4091386,1 4 7,[[12 6 7 25 27 2 5 8 9 10] [23 25 26 1 7 21 2 6 22 8] [13 14 15 17 18 19 33 11 16 29]],-45.657349,-55.373913,-7.5319734,-22.824583,-5.4825678
S(=O)(=O)(Oc1c(C)cc(C)cc1C)Nc1cnccc1,1,2,-5.481401,1.0546846,1 4 7,[[12 6 7 25 27 2 5 8 9 10] [23 25 26 1 7 21 2 6 22 8] [13 14 15 17 18 19 33 11 16 29]],-45.669456,-67.922058,-8.4454832,-22.749346,-5.481401
[SH0](=O)(C)c1n(Cc2nn(-c3ccccc3)nc2)cnn1,1,163,-5.4807162,0.82806975,1 2 10 4,[[20 32 7 10 11 12 13 14 6 8] [10 14 13 12 11 4 8 7 6 5 10 14 13 12 11] [10 14 13 12 11 4 8 7 6 5] [24 27 6 7 5 8 11 26 9 10]],48.154697,-61.632431,-7.6228476,-25.91605,-5.4807162
O=C(OC)c1c(Cn2nc(-c3ccccc3)nn2)cco1,1,122,-5.479527,1.0785557,1 2 4 7,[[13 14 15 16 21 33 11 12 17 18] [12 13 14 15 11 12 13 14 15 11] [33 20 21 32 16 19 14 13] [3 5 6 7 8 9 26 2 4 10]],101.42991,-71.315422,-7.8709402,-26.643787,-5.479527
S(=O)(=O)(Oc1c(C)cc(C)cc1C)Nc1cnccc1,1,2,-5.4793906,1.3528429,1 4 7,[[12 6 7 25 26 2 5 8 9 10] [21 25 28 1 7 22 2 6 23 8] [13 14 15 17 18 19 33 11 16 29]],-45.659649,-58.347038,-7.9260168,-22.751581,-5.4793906
S(=O)(=O)(Oc1c(C)cc(C)cc1C)Nc1cnccc1,1,2,-5.4792504,0.91149408,1 4 7,[[12 6 7 25 27 2 5 8 9 10] [23 25 26 1 7 21 2 6 22 8] [13 14 15 17 18 19 33 11 16 29]],-45.66214,-62.213478,-8.186718,-22.816879,-5.4792504
S(=O)(=O)(Oc1c(C)cc(C)cc1C)Nc1cnccc1,1,2,-5.4787254,2.3510258,1 4 7,[[12 6 7 25 27 2 5 8 9 10] [21 25 26 1 7 22 2 6 23 8] [13 14 15 17 18 19 33 11 16 29]],-45.662537,-65.701637,-7.7694392,-22.755142,-5.4787254
S(=O)(=O)(Oc1c(C)cc(C)cc1C)Nc1cnccc1,1,2,-5.4783998,1.3633418,1 4 7,[[12 6 7 25 27 2 5 8 9 10] [23 25 26 1 7 21 2 6 22 8] [13 14 15 17 18 19 33 11 16 29]],-45.660881,-61.318733,-8.4786959,-22.750967,-5.4783998
O(C)c1c(OC)c2c(cc1OC)C=1C(C)(C(=O)NCN=1)CC2,1,90,-5.4775462,2.061805,4 7,[[23 29 1 24 25 27 2 3 4 22] [39 35 8 14 15 16 36 37 38 7]],-10.241958,-64.508858,-8.0335541,-24.036461,-5.4775462
O=C(OC)N1N(C(=O)OC)CC([N+H]2CCCCC2)C(O)C1,1,188,-5.4766612,1.4883378,15 4 7,[18 [37 35 19 36 18 34 20 38 45 10] [1 23 25 2 3 4 5 6 15 24]],54.295319,-69.64003,-7.5721421,-24.033619,-5.4766612
C(n1c2c(nc1)cc(C)c(C)c2)c1n(C2CC2)nnn1,1,295,-5.4765244,0.91777343,1 2 4 7,[[2 3 4 11 24 5 6 9 10 29] [4 11 10 9 5 2 7 6 5 4 3] [24 22 1 2 3 11 4] [34 35 13 14 15 16 17 19 20 12]],104.88662,-71.672531,-8.7076311,-25.832687,-5.4765244
O(c1c(C)cn(Cc2occc2)n1)C=1n2ncnc2N=C(C)C=1,1,246,-5.4763374,1.0619502,8 19 14 1 4 7,[[2 7 6 5 4 3 5 10 9 8 6] [5 10 9 8 6] 16 [11 12 16 30 3 4 5 15 17 22] [30 31 15 17 14 16 18 29 32 13] [2 6 7 8 26 1 5 9 25 28]],89.83255,-64.381485,-8.6233807,-24.020409,-5.4763374
O=C1N(Cn2nc(-c3ccccc3)nn2)N=Nc2c1cccc2,1,26,-5.4742093,2.1596088,8 1 2 10 4 12,[[1 6 5 4 3 2] [5 7 27 8 9 10 11 4 13 23] [7 11 10 9 8 7 11 10 9 8] [7 11 10 9 8] [22 23 13 21 34 29 9 12 10 8] [20 34 21 22 19 33 16 17 18 14]],39.895477,-58.824348,-8.0483942,-26.507786,-5.4742093
O(C)c1c(OC)c2c(cc1OC)C=1C(C)(C(=O)NCN=1)CC2,1,90,-5.471621,1.5150895,4 7,[[24 29 1 23 25 27 2 3 4 22] [39 34 8 14 15 16 35 37 38 7]],-10.2527,-70.630959,-7.7986736,-24.10018,-5.471621
[O-]c1nc(Nc2[nH]c3c(n2)cccc3)nc(CC#N)n1,1,241,-5.4703307,0.76920074,8 2 4,[[1 6 5 4 3 2] [4 10 9 7 5] [20 21 13 14 19 15 16 11 12 17]],-318.78543,-60.85762,-9.3701982,-25.216047,-5.4703307
C(n1nnc(C2CC=CCC2)c1)c1[nH]nc(-c2ccccc2)n1,1,302,-5.4701719,1.0716884,29 30 4,[[7 12 10 9 8] [7 12 10 9 8] [40 31 33 25 39 41 15 16 19 24]],46.212811,-75.941818,-7.471477,-24.175379,-5.4701719
C(n1c(-c2c(C)nc[nH]2)ncc1)c1nn(-c2ccccc2)nc1,1,129,-5.4701314,2.6441736,1 2 10 4,[[16 24 38 5 15 17 33 4 14 18] [14 18 17 16 15 2 7 6 4 3 14 18 17 16 15] [14 18 17 16 15] [28 33 5 6 4 7 15 32 13 16]],66.726669,-72.529587,-8.0789585,-23.760509,-5.4701314
Clc1c(NC(=O)C=2C(=O)OC(C)(C)OC=2[O-])cccc1,1,125,-5.4693513,1.4448162,5 4,[18 [25 10 11 12 26 9 27 13 14 24]],-173.66016,-53.377556,-8.5074883,-25.648834,-5.4693513
[O-]C(=Nc1[nH]nc(-c2occc2)n1)N1Cc2n(ccc2)CC1,1,272,-5.4690552,0.99856138,5 4,[11 [12 18 23 13 17 19 22 35 14 10]],-89.108139,-84.293442,-8.8400049,-26.041723,-5.4690552
FC(F)(F)c1nc(Nc2nn(CCC(=O)N)cc2)ncc1,1,137,-5.4687195,1.3821546,8 1 4 7,[[1 6 5 4 3 2] [10 27 16 17 30 5 12 15 18 19] [27 28 17 15 20 26 13 14 18 25] [22 1 6 7 8 9 2 5 23]],-121.31066,-58.449764,-7.9285784,-21.797125,-5.4687195
Fc1cc(-n2nc(Cn3nc(C#N)nc3)cc2)ccc1,1,284,-5.4679236,2.5659928,1 2 10 4,[[2 9 22 25 8 10 26 3 11 12] [8 12 11 10 9 8 12 11 10 9] [8 12 11 10 9] [26 17 18 19 20 10 14 16 11 13]],111.10872,-65.808708,-7.8791299,-25.661749,-5.4679236
O=C1N(Cn2nc(-c3ccccc3)nn2)N=Nc2c1cccc2,1,26,-5.4669013,0.97438949,8 1 2 10 4 12,[[1 6 5 4 3 2] [3 7 26 8 9 10 11 4 13 23] [7 11 10 9 8 7 11 10 9 8] [7 11 10 9 8] [22 23 13 21 34 29 9 12 10 8] [20 34 21 22 19 33 16 17 18 14]],39.85878,-56.288372,-7.9403882,-26.43959,-5.4669013
O=C1N(Cn2nc(-c3ccccc3)nn2)N=Nc2c1cccc2,1,26,-5.4657617,0.97620982,8 1 2 10 4 12,[[1 6 5 4 3 2] [3 7 26 8 9 10 11 4 13 23] [7 11 10 9 8 7 11 10 9 8] [7 11 10 9 8] [22 23 13 21 34 29 9 12 10 8] [20 34 21 22 19 33 16 17 18 14]],39.861698,-56.291927,-7.9391503,-26.442253,-5.4657617
N(c1nn(C)c2c1cccc2)c1[n+H]ncc(N2CCCC2)c1,1,102,-5.4655223,1.4095539,1 2 10 15 29 30 4,[[7 29 11 12 13 14 30 31 33 8] [12 17 16 15 14 13] [12 17 16 15 14 13] 11 [2 10 9 8 3] [2 10 9 8 3] [31 33 34 30 19 36 13 18 20 35]],-34.450466,-53.008785,-8.6036835,-28.97871,-5.4655223
O=C1N(Cn2nc(-c3ccccc3)nn2)N=Nc2c1cccc2,1,26,-5.4653835,1.651678,8 1 2 10 4 12,[[1 6 5 4 3 2] [3 7 26 8 9 10 11 4 13 23] [7 11 10 9 8 7 11 10 9 8] [7 11 10 9 8] [22 23 13 21 34 29 9 12 10 8] [20 34 21 22 19 33 16 17 18 14]],39.859901,-60.876091,-8.1306944,-26.325834,-5.4653835
C(n1c(-c2c(C)ccs2)ncc1)c1n2c(nn1)CCC2,1,130,-5.4651818,1.6493185,2 5 15 4,[[2 6 5 4 3] 14 12 [28 5 4 6 25 7 8 9 10 11]],53.323818,-61.832897,-7.4325085,-25.983162,-5.4651818
O=C1N(C)N=C2C(C[N+H2]C3CC3)=CC(c3ccccc3)=CN12,1,87,-5.4642539,1.1211145,1 2 9 3 4,[[27 29 7 8 17 18 6 9 12 22] [17 22 21 20 19 18] [29 2 3 5 9 10 11 28 8 12] 4 [36 18 19 37 17 26 3 4 5 6]],36.048092,-78.015167,-8.2681942,-25.532928,-5.4642539
[O-]C(=Nc1[nH]nc(-c2occc2)n1)N1Cc2n(ccc2)CC1,1,272,-5.4626098,1.5287386,1 5 4,[[6 28 30 7 29 8 13 14 15 16] 11 [18 20 33 13 17 19 12 14 10 11]],-89.030579,-73.201729,-8.8684731,-25.921326,-5.4626098
C(n1c(-c2c(C)ccs2)ncc1)c1n2c(nn1)CCC2,1,130,-5.4625158,1.2291914,5 15 4 7,[14 12 [21 28 1 22 23 2 7 8 9 10] [34 19 20 32 33 35 16]],51.962128,-69.570137,-8.1437607,-26.309921,-5.4625158
O=C([O-])c1nn(Cn2nc(-c3ccccc3)nn2)cc1,1,213,-5.461802,1.7859061,1 2 10 4 26 27,[[3 22 7 8 9 11 4 10 13 14] [7 11 10 9 8 7 11 10 9 8] [7 11 10 9 8] [9 16 17 18 29 13 25 10 12 26] [19 19 19 29] 19],51.470226,-67.822922,-8.9080954,-24.775785,-5.461802
C(n1c(-c2c(C)ccs2)ncc1)c1n2c(nn1)CCC2,1,130,-5.461741,1.1404231,5 15 4 7,[14 12 [21 28 1 22 23 2 7 8 9 10] [34 19 20 32 33 35 16]],51.971252,-58.878216,-7.6869178,-26.312763,-5.461741
C(n1c2c(nc1)cc(C)c(C)c2)c1n(C2CC2)nnn1,1,295,-5.4611521,1.477345,1 2 4 7,[[2 3 4 11 24 5 6 7 9 10] [4 11 10 9 5 2 7 6 5 4 3] [24 22 1 2 3 11 4] [34 35 13 14 15 16 17 19 20 12]],104.86795,-56.533672,-8.2235975,-25.851641,-5.4611521
O=C([O-])C[N+H]1CC(c2cc(-c3ccncc3)ncc2)CC1,1,293,-5.4608078,0.97745544,1 2 29 30 4 20 21 22 23 7,[[32 38 7 11 12 29 6 8 9 10] [7 12 11 10 9 8] [11 11 11 11 11] [11 11 11 11 11] [26 29 4 5 25 6 7 12 11] 21 21 21 21 [34 37 16 17 18 19 31 33 36 13]],10.151841,-58.708965,-8.9582167,-25.748728,-5.4608078
C(n1c(-c2c(C)ccs2)ncc1)c1n2c(nn1)CCC2,1,130,-5.4607325,0.86772984,2 5 4,[[2 6 5 4 3] 14 [28 5 4 6 25 7 8 9 10 11]],53.352161,-62.05151,-8.3632336,-25.901579,-5.4607325
O=C(OCC)c1nc(N(Cc2n(C(C)C)cnn2)C)oc1,1,158,-5.4605613,1.2004858,4 7,[[24 1 2 3 26 4 22 23 5 25] [33 34 17 18 19 21 40 16 20 35]],34.117783,-72.947121,-7.9287663,-24.103039,-5.4605613
C(n1c(-c2c(C)ccs2)ncc1)c1n2c(nn1)CCC2,1,130,-5.4603901,1.0981158,2 5 15 4,[[2 6 5 4 3] 14 12 [28 5 4 6 25 7 8 9 10 11]],53.340805,-69.259499,-7.9312077,-25.990736,-5.4603901
C(n1c(-c2c(C)ccs2)ncc1)c1n2c(nn1)CCC2,1,130,-5.4594831,1.1662368,5 15 4 7,[14 12 [23 28 1 21 22 2 7 8 9 10] [34 19 20 32 33 35 16]],51.959309,-59.456898,-7.5582957,-26.319227,-5.4594831
Fc1ccc(-c2c3n(nc2)C=2C(C(=O)NN=CC=2)=CN3)cc1,1,258,-5.4591527,1.1365774,11 1 2 4 7,[21 [5 6 7 8 11 26 9 10 12 13] [1 6 5 4 3 2] [26 27 4 5 25 6 8 7 9] [32 19 14 18 20 21 29 13 17 31]],114.48182,-92.838455,-7.5709486,-28.601234,-5.4591527
C(n1c(-c2c(C)ccs2)ncc1)c1n2c(nn1)CCC2,1,130,-5.4586153,1.3910756,2 5 15 4,[[2 6 5 4 3] 14 12 [28 5 4 6 25 7 8 9 10 11]],53.337742,-66.568428,-7.4312782,-25.97706,-5.4586153
C(n1c(-c2c(C)ccs2)ncc1)c1n2c(nn1)CCC2,1,130,-5.4574866,1.6320411,2 5 4,[[2 6 5 4 3] 14 [28 5 4 6 25 7 8 9 10 11]],53.360516,-65.427643,-7.5296316,-25.947336,-5.4574866
[O-]C(=Nc1[nH]nc(-c2occc2)n1)N1Cc2n(ccc2)CC1,1,272,-5.4572678,1.7415482,8 19 1 15 17 12 7,[[1 5 4 3 2] [1 5 4 3 2] [7 29 30 31 10 12 13 14 15 8] 14 14 [33 16 17 19 20 21 34 22 23 18] [26 5 27 4 6 28 1 3 7 24]],-87.398491,-62.163803,-8.7391567,-25.928892,-5.4572678
O=C(N1OCCCC1)c1nc(Cn2c3c(nc2)cccc3)oc1,1,54,-5.4570866,1.2740724,2 10 4 25 7,[[11 15 14 13 12] [11 15 14 13 12] [26 29 30 2 3 4 9 10 25 1] [4 9 8 7 5] [38 22 39 17 18 23 16 21 35 37]],98.232712,-65.508476,-7.7279286,-25.294886,-5.4570866
Fc1ccc(-c2c3n(nc2)C=2C(C(=O)NN=CC=2)=CN3)cc1,1,258,-5.4567409,1.1346887,11 1 2 4 7,[21 [5 6 7 8 11 26 9 10 12 13] [1 6 5 4 3 2] [26 27 4 5 25 6 8 7 9] [32 19 14 18 20 21 29 13 17 31]],114.50209,-92.819984,-7.5705185,-28.61128,-5.4567409
O=[N+]([O-])c1cc2C(=O)N3N(c2cc1)CCc1c(cccc1)C3,1,208,-5.4567399,2.9102819,1 4 7,[[28 14 15 16 33 7 9 10 13 17] [33 17 14 22 13 15 20 16] [1 23 2 5 6 26 27 3 4 7]],79.612617,-14.850739,-6.3209815,-25.535742,-5.4567399
O=C(N1OCCCC1)c1nc(Cn2c3c(nc2)cccc3)oc1,1,54,-5.4567285,1.6713266,2 10 4 25 7,[[11 15 14 13 12] [11 15 14 13 12] [26 29 30 2 3 4 9 10 25 1] [4 9 8 7 5] [38 22 39 17 18 23 16 21 35 37]],98.230446,-72.192337,-7.8711967,-25.207129,-5.4567285
Fc1ccc(-c2c3n(nc2)C=2C(C(=O)NN=CC=2)=CN3)cc1,1,258,-5.4567122,1.1340164,11 1 2 4 7,[21 [5 6 7 8 11 26 9 10 12 13] [1 6 5 4 3 2] [26 27 4 5 25 6 8 7 9] [32 19 14 18 20 21 29 13 17 31]],114.5004,-92.824867,-7.5683894,-28.60919,-5.4567122
Fc1ccc(-c2c3n(nc2)C=2C(C(=O)NN=CC=2)=CN3)cc1,1,258,-5.4563055,0.9577769,11 1 2 4 7,[21 [5 6 7 11 26 1 8 9 10 12] [1 6 5 4 3 2] [26 27 4 5 25 6 8 7 9] [32 19 14 18 20 21 29 13 17 31]],114.50282,-76.431305,-9.0623789,-28.608028,-5.4563055
O(c1c(C)cn(Cc2occc2)n1)C=1n2ncnc2N=C(C)C=1,1,246,-5.4559779,1.0246481,8 19 1 4 7,[[2 7 6 5 4 3 5 10 9 8 6] [5 10 9 8 6] [4 11 12 16 30 3 5 15 17 27] [30 17 31 15 16 18 29 13 14 12] [2 6 7 8 26 1 5 9 25 28]],90.391693,-59.996666,-8.2058458,-23.369724,-5.4559779
C(n1c(-c2c(C)ccs2)ncc1)c1n2c(nn1)CCC2,1,130,-5.4559598,1.4239383,2 5 4 7,[[2 6 5 4 3] 14 [28 5 4 6 7 8 9 10 11 26] [34 19 20 32 33 35 16]],53.213074,-69.837471,-7.3076105,-26.487202,-5.4559598
C(n1c(-c2c(C)ccs2)ncc1)c1n2c(nn1)CCC2,1,130,-5.4558148,1.5220363,2 5 4 7,[[2 6 5 4 3] 14 [28 5 4 6 7 8 9 10 11 26] [34 19 20 32 33 35 16]],53.196976,-51.947266,-7.446609,-26.52387,-5.4558148
O=[N+]([O-])c1cc2C(=O)N3N(c2cc1)CCc1c(cccc1)C3,1,208,-5.4552174,1.31545,1 4 7,[[28 14 15 16 33 7 9 10 13 17] [33 17 14 21 13 15 20 16] [1 23 2 5 6 26 27 3 4 7]],79.601814,-65.608154,-6.9874096,-25.527142,-5.4552174
O=C([O-])c1nn(Cn2nc(-c3ccccc3)nn2)cc1,1,213,-5.4551311,1.8954558,1 2 10 4 26 27,[[3 22 7 8 9 11 4 5 10 13] [7 11 10 9 8 7 11 10 9 8] [7 11 10 9 8] [9 16 17 18 29 13 25 10 12 26] [19 19 19 29] 19],51.443729,-59.639923,-8.8801126,-24.677631,-5.4551311
O=[N+]([O-])c1cc2C(=O)N3N(c2cc1)CCc1c(cccc1)C3,1,208,-5.4549308,1.8421941,1 4 7,[[28 14 15 16 33 7 9 10 13 17] [33 17 14 22 13 15 20 16] [1 23 2 5 6 26 27 3 4 7]],79.598465,-62.095516,-7.0847759,-25.523005,-5.4549308
FC(F)(F)c1nc(Nc2nn(CCC(=O)N)cc2)ncc1,1,137,-5.4548101,0.88908255,1 4,[[2 3 4 11 12 16 29 5 15 23] [30 18 29 15 17 19 20 26 14 27]],-117.95372,-58.391541,-8.3345919,-22.552933,-5.4548101
O=[N+]([O-])c1cc2C(=O)N3N(c2cc1)CCc1c(cccc1)C3,1,208,-5.4546499,1.2352042,1 4 7,[[28 14 15 16 33 7 9 10 13 17] [33 17 14 22 13 15 20 16] [1 23 2 5 6 26 27 3 4 7]],79.596062,-53.982918,-6.3230414,-25.524567,-5.4546499
