# Supplementary material for: Exploring the extrachromosomal plasmid rDNA of Naegleria fowleri AY27 genotype II: A human brain-eating amoeba via high-throughput sequencing
Source: BMC Med Genomics. 2024 May 7;17:125. doi: 10.1186/s12920-024-01890-y (PMC11075319; doi:10.1186/s12920-024-01890-y)
Supplement: Supplementary file 6 — Supplementary Material 6 [file 12920_2024_1890_MOESM6_ESM.txt]

LOCUS       MZ430524               15786 bp    DNA     circular INV 02-OCT-2021
DEFINITION  Naegleria fowleri isolate AY27 rDNA-containing extrachromosomal
            element genomic sequence; 18S small subunit ribosomal RNA gene,
            internal transcribed spacer 1, 5.8S ribosomal RNA gene, internal
            transcribed spacer 2, and 28S large subunit ribosomal RNA gene,
            complete sequence; and hypothetical protein genes, complete cds.
ACCESSION   MZ430524
VERSION     MZ430524.1
KEYWORDS    .
SOURCE      Naegleria fowleri
  ORGANISM  Naegleria fowleri
            Eukaryota; Discoba; Heterolobosea; Tetramitia; Eutetramitia;
            Vahlkampfiidae; Naegleria.
REFERENCE   1  (bases 1 to 15786)
  AUTHORS   Aurongzeb,M., Malik,H.M.T., Jahanzaib,M. and Rashid,Y.
  TITLE     Direct Submission
  JOURNAL   Submitted (19-JUN-2021) Bioinformatics, Alpha Genomics Private
            Limited, Plot 4-C Daniyal Plaza, Main PWD Double Road, Islamabad
            44000, Pakistan
COMMENT     ##Assembly-Data-START##
            Assembly Method       :: SPAdes genome assembler v. 3.15.2
            Assembly Name         :: Naegleria fowleri Plasmid rDNA
            Sequencing Technology :: Illumina
            ##Assembly-Data-END##
FEATURES             Location/Qualifiers
     source          1..15786
                     /organism="Naegleria fowleri"
                     /mol_type="genomic DNA"
                     /isolate="AY27"
                     /isolation_source="cerebrospinal fluid (CSF) from human
                     patient"
                     /specimen_voucher="CSF-JRCS-AY27"
                     /db_xref="taxon:5763"
                     /country="Pakistan"
                     /lat_lon="24.860700 N 67.001100 E"
                     /collection_date="May-2019"
                     /collected_by="Muhammad Aurongzeb"
                     /note="extrachromosomal"
     misc_feature    1..15786
                     /note="rDNA-containing extrachromosomal element"
     rRNA            1..2027
                     /product="18S small subunit ribosomal RNA"
     misc_RNA        2028..2113
                     /product="internal transcribed spacer 1"
     rRNA            2114..2258
                     /product="5.8S ribosomal RNA"
     misc_RNA        2259..2397
                     /product="internal transcribed spacer 2"
     rRNA            2398..5863
                     /product="28S large subunit ribosomal RNA"
     misc_feature    5864..15786
                     /note="non-ribosomal sequence"
     repeat_region   6008..6175
                     /rpt_type=direct
                     /rpt_type=tandem
     repeat_region   6176..6343
                     /rpt_type=direct
                     /rpt_type=tandem
     CDS             6809..7435
                     /codon_start=1
                     /product="hypothetical protein"
                     /protein_id="UBO32124.1"
                     /translation="MAKLVKRKNVIARRVNKHLPVVLLGSRCHIPPRYLRKPPKLKKP
                     PAPLKDERDWIYPNTYTVQDFLMFYKVLDAVAKVYERPPHKEENYPPVNNEDSSYLYT
                     HLKYIIYKESKTKGCCIFSKYKKGSRTRTENVCFRLPMPIIKCIRKLNLNWRTEIKQP
                     SVPATWIVCWLNRIWPDTSINPYQGPYVLCNSCKNIGCLNPKHLSWRN"
     repeat_region   7860..8106
                     /rpt_type=direct
     CDS             8441..8869
                     /codon_start=1
                     /product="hypothetical protein"
                     /protein_id="UBO32125.1"
                     /translation="MFIKMFHSNYLKTCKSEVRLFFSTSHPLRFNSKGEIPDHIHGSD
                     DPGISALGFSIFFTSHPLRFNSKGEIPDHIHGSDDPGISALGFSIFFTSHPLRFNSKG
                     EIPDHIHGSDDPGISALGFSIFFTSHPLRFNSKGENNYVE"
     repeat_region   8500..8546
                     /rpt_type=direct
     repeat_region   8547..8602
                     /rpt_type=direct
     CDS             8562..9002
                     /codon_start=1
                     /product="hypothetical protein"
                     /protein_id="UBO32126.1"
                     /translation="MGLMTQVFPPLDFPFFSLLIRLDLIQRARFQTIYMGLMTQVFPP
                     LDFPFFSLLIRLDLIQRARFQTIYMGLMTQVFPPLDFPFFSLLIRLDLIQRARITTWN
                     KDVAVVDFSLLKFLFFFILAKLRSIDVVFIYILSIYKLVCFLSF"
     repeat_region   8603..8648
                     /rpt_type=direct
     repeat_region   8649..8704
                     /rpt_type=direct
     repeat_region   8705..8750
                     /rpt_type=direct
     repeat_region   8751..8806
                     /rpt_type=direct
     repeat_region   8807..8852
                     /rpt_type=direct
     repeat_region   8990..11124
                     /rpt_type=direct
     repeat_region   complement(10436..10515)
                     /rpt_type=inverted
     repeat_region   11191..13326
                     /rpt_type=direct
     repeat_region   complement(12638..12717)
                     /rpt_type=inverted
     repeat_region   13727..13795
                     /rpt_type=direct
     repeat_region   13796..13925
                     /rpt_type=direct
     repeat_region   13926..13995
                     /rpt_type=direct
     repeat_region   13996..14125
                     /rpt_type=direct
     repeat_region   14126..14193
                     /rpt_type=direct
     repeat_region   14380..14627
                     /rpt_type=direct
     repeat_region   14862..14896
                     /rpt_type=direct
     repeat_region   14910..14994
                     /rpt_type=direct
     repeat_region   15017..15051
                     /rpt_type=direct
     CDS             complement(15037..15351)
                     /codon_start=1
                     /product="hypothetical protein"
                     /protein_id="UBO32127.1"
                     /translation="MEGSGWVGSLQWKGLAGSVRCNGRVWLGRFAAMEGSGWVGSLQW
                     KGLAGSVGLVGRVWKGLAGSVGLVGRVWKGLAGSVGLTGRVWLGLSASLRGAAGAAAE
                     QQ"
     repeat_region   15106..15190
                     /rpt_type=direct
ORIGIN      
        1 tacctggttg atcctgccag tactatatgc ttgtctcaaa gcctaagcca tgcaaatgta
       61 agatcagtca tatgtggttc acgccactat aatgacagtc tgtggaaggc tcattataac
      121 agttatacac ctagccactg gaaagtttac aaggatacca ccgttaactg cagcgataat
      181 acttgttccc ttcggggtgg tagtagtatt tgtgctgaaa cctagctatt gtaactcagt
      241 ttctctgggt atagcaatat attcagggga gctgggcatc gaccgctagc aggtgcccgc
      301 aagggcgcgg gaaagtgagc taacaaggtt ttcataaggc ctttcaggtt tgctttttct
      361 agtggccagg cagaggtgtt tcttacctat cagctcgttg tttgtttaaa ggacaaacaa
      421 ggctttgacg ggtacgggga ataagggttc gattccggag agggagcctg agaaacggct
      481 accacatcca aggaaggcag caggcgcgca aattacccaa tcctaactca gggaggtagt
      541 gacaagatat agtgtctcat caccttcggt ggtgaggtat tatcatttga taattttcca
      601 tgatttgggt gtagataacc cttagagcag ccattggagg aaaagtctgg tgccagcagc
      661 cgcggtaatt ccagctccaa tagcgtatat taatactgct gtagttaaaa cgcccgtagt
      721 aaacctaaga gtgtttacgg ggtaactagt tccatcagga gatggttgga gggagtttat
      781 aactccctct tgcctactct tggtgaactt tagctggaca ggacttctgg tcctcgtctg
      841 gcagttgcct cgtattcact cgtccacggt tcatccgtga ggcccctttg ggttgcaact
      901 gtaaataaat cgttgtgctt aaagcgggct atgatactct gccagagcga tttagcatgg
      961 gactgcagag tagctgtatt tgagcgaagg ttggacttcg gtctgactgt agcttggtac
     1021 agcgcttgta atggagctca gggtgaggcc ccgggtacca tgaggctaga ggtgaaattc
     1081 tgagaccctc atgtgaccaa ctaaggcgaa agctgtcgtg ggccaccaca agctcgtcta
     1141 tcagggacga aagttgggtt atcgaagacg atcagatacc gtcctagtct caaccataaa
     1201 cgataccaac cgagtatttg ggaagacact atcccagcga tcttctcaga actcaaggga
     1261 aaccttaagt ctttgggttc tggggggagt atggtcgcaa ggctgaaact taaagaaatt
     1321 gacggaaggg caccacaagg cgtggagcct gcggcttaat ttgactcaac acggggaaac
     1381 ttaccaggtc aggacacaag tttgattgac aggttaatag ccctttcttg attgtgtggt
     1441 gggtagtgca tggccgttct tagttggtgg agtgatttgt ctgcttaatt gcgataacga
     1501 acgagaccta agcctttaac tagccgtagg cctcttcctt cggggagggg ttagtttgtc
     1561 gggactggct tttagcctgt tccaaaacct acgtgacttt tgtcagcttc ttaaagggac
     1621 ttcattcgtt cttgtagaat gaggaagatt taggccataa caggtctgtg atgcccttag
     1681 atgttctggg ctgcacgcgt actacaataa cggtaccagc gagcgctatg gttttttaac
     1741 cccttatcct aataggattg ggtaaacttt tcaaacaccg ttatgacagg gatcgaggat
     1801 tggaacatcc tcgtgaacga ggaattccta gtaagcgtgg ttcatcatac cacattgatt
     1861 acgtccctgc cctttgtaca caccgcccgt cgctactacc gatgggacga agagatgaac
     1921 ctggcggacc aaaccgtaag gtgagggaaa ccagttaaat ctattcgtct gtaggaagga
     1981 aaagtcgtaa caaggtctcc gtaggtgaac ctgcggaggg atcatttatg gtaaaaaagg
     2041 tgaaaacctt tttttatggt aaaaaaggtg tatggtaaaa aaggtgaaaa ccttttttcc
     2101 atttacaaaa aataactctg tgcaatggag cacacggctc gtgtatcgat gaagcccgcg
     2161 gcaaaaagcg atatgtaatg agattcgtta gcctcgagat tcatcaaatt ggtgaacaca
     2221 gtctggacct cgcaagaggt acttacgtta gagtgctagt tttatatcaa ttgatactgg
     2281 taaaaggtgt atttaatcaa tagattttta cgccctagct ggttatgccg gattctcttt
     2341 gagaaaaccg gattgtccca tttgaaattt tttcaaatgg tcaatctttt atttaactag
     2401 cctctaatgt gagagggtac cccctggatt taagcatatt aataagggga ggaaaagaaa
     2461 tcaacagaga ttctcctagt acctgcgagg gaaaagagaa aagcccatcc tgaatccaag
     2521 gttttacctt ggagttgtag ggtgaggatg ctatactttg atctgagaat cgtgaaatta
     2581 cctgtaaagg tattcacaag tgaatccata gagggtatta ggcccgttag cgattcattc
     2641 aggtctgtac ggtatggtat ctacgagtag gattgtttga tagtacaatc tgaatatagg
     2701 ggataaactt cctctaaggc taaatataat gcacgagacc gttagtaaac aagtaccgtg
     2761 agggaacgtt gaaaagtact ctggtaagag ggtgaaaaga gtgtgaaatt gcatagattt
     2821 aagcgtaacc aagtatcgac tcttgtagtg ttctttttgg ttcactatag gtatccaaca
     2881 actctgttct tgttttaata aacgggaatt gggctacaca tgctaataat gccgttgtag
     2941 atgagttgta cagatgaagg tcttgttgct gtgttcttgc ttcacggctt gaatgcggta
     3001 ccggggttgt agtctgtatg atttgtcgca aataaccggt cctttagcat attgttggta
     3061 tggtatttgg gaacgtcccg tcttgaaaca cggaccaagg agtctagcat atctgcaagc
     3121 cgtagcaatt ttaattgtga aggcgtaatg aaagtgtatt gtgttaacag cacaaaccgg
     3181 gcctttaggt ctgagttaga gtaaatatgc tagtacccga aaggtgatga actatgcccg
     3241 gactggttga agtcaggaga aatcctgatg gaggacctcc cgcggttctg acgtgcaaat
     3301 cgatcgtcga atttgggtat aggggcgaaa gactaatcga accatctagt agctggttcc
     3361 tgccgaagtt tccctcagga tagcggagat cttcaaatag ttttgccagg taaagctaat
     3421 gattagagat cttggaggtt gatagccttc aatctattct caaactttaa atgggcaata
     3481 tccagaactt acttaacgga agtgctggtt taataaggat ctctagtggg ccgtggtttg
     3541 gtaagcagat caggtaaagc gggttcaacc gtaaacaata aggaaaggcg tccaataccg
     3601 gtttaatacc cactaaaggg tgttaattca tgaagacagc cggacggtgg tcatggaagt
     3661 cgaaatccgc taaggagtgt gtaacaactc acgggccgaa tcaactagcc ctgaaaatgg
     3721 atgacggcta agccggtagc cgatccttag tctctcttct agatttcttg aagagagggt
     3781 aggcaggcgt gatggttgct gcgaagctct tgggtgactg ggagtggagc ggccatcagt
     3841 gcagatcttg gtggtagtag caaccattct tacgagcttc aatccccata ggcaactatg
     3901 ggtttaaaag ctttgaaggt cgtagcggac caggtttccc tacctctggc gctcatgtag
     3961 gggttagtcg gtcctaactt ggtggttaac actaggaata gtcctaaagt aggaattacc
     4021 aaggaaaggg aatcaggtta atattcctga acctaagtca tggaggatac tttcgggtat
     4081 caagtctaac gcggcgacgc ggagtgtgga ttagagccat gtgcgtggag ctccggtagg
     4141 gttatctctt ctccttaata gccaacacta gatcacgagg ctttggctga gtggctggtg
     4201 gcgagtaaca gaggagttgc gtgcagcaga gattctgtta tttgcgggtt agaagggcaa
     4261 atctttatga tttgtgaggg tcttcgcgtg cataagttaa aatctaattc agctctggac
     4321 tcaatcctgt gacttagtcc gtaccgaatt ccgcatcagg tgtccgaggc tagcagcctc
     4381 tgacctatta gagcaatgta ggtaagggaa gtcggcaaaa tagacttgtt gcttcggtgg
     4441 ataggttggc tcttgtagtg atgttcattg gctactacat gaagtctggc gccgcaaggt
     4501 catgcaggta ggggtggact gggctctcgg gtccaggtaa gcctctattt gctgctggat
     4561 gtagtgtagt agcaggctta gcaaacttgt ttgcgaggtc gcacaatgga cgtttagtca
     4621 cattacgaga actcatggag tctaggggaa tccaactgtt taattaaaac aaagcaaggt
     4681 gtccgaatcg taacggtcct gcacaccttg tgatttctgc ccagtgctct gaatgtcaaa
     4741 gtgaagagat tcgatcaagc acgggtaaac ggcgggagta actatgactc tcttaaggta
     4801 gccaaatgcc tcgtcatcta atttgtgacg cgcatgaatg gaacaatgag attcccactg
     4861 tccctgtcta ctatccagcg aaaccacagc caagggaacg ggcttggcag aatcagcggg
     4921 gaaagaagac cctgttgagc ttgactctag tctggcgttg tagaataacg aaggaggtat
     4981 agtataggtg ggagcttcgg cgacaatgta ataccactac tccttattgt tattctacta
     5041 acttcataag agaacgagtg tagcgataca cttttttggt aaaaagatac cgagttcatg
     5101 atcgatggag aacatcgcca ggtggggagt ttggctgggg cggcacatct gttaaacgat
     5161 aacgcaggtg tacaaaggtc atcacaacaa ggtcagaaac cttgtgttgc ggataaggcc
     5221 aatagatggc ttgactaata cctccagtaa aggtattaga tgcgaaagca tgtcccagcg
     5281 atcctttagt ttctgtagca atacaggatc tcaaagtttg aggctagagg tgccagaaaa
     5341 gttaccacag ggataactgg cttgtggcag tcaagcgttc atagcgacat tgctttttga
     5401 ttcttcgatg tcggctcttc ctatcatacc gaagcagaat acgcaaagtg ttggattgtt
     5461 cacccactaa cagggaacgt gagctgggtt tagaccgtcg tgagacaggt tagttttacc
     5521 ctactaacca atttcggtgc cagtagtaaa tcttagtacg agaggaacag ctttgccgtg
     5581 catttagtcg cagatccgtt tgaaaggatg tgatttttcg ccacgcacgt agatgtataa
     5641 ctgaaagcct ctaagttatg agtcttactg tgatgctgag tacggctcgc ttctaacgag
     5701 tgaaaataac aattaactca ttttggtggt aatcaaaaag aagtgggcct tatcaaataa
     5761 ggagaccact tatgacccct ctttgaaggg acctactgtc gtacctgggc gagacaaggc
     5821 ttcttgtcga ctcactgacg ctcgtaaagt ccccaacttg ataaaggttt ttggggagtt
     5881 ttcgaacttc aacgacaatt tcttccaaac ttgtctttgt tatgtgatta aagttcctga
     5941 tcagttcttt ggtcatgtat caaggacaag tactcttttt ttttgttgac ttgagggtct
     6001 gatcaacttt cttgtcttca aaaagattag agtgttggaa aaaaatatct gttttattac
     6061 agattttttt ttaacaaaat taaataatta gaattttaaa aattagaata tacaagacgt
     6121 atttcaagaa tttttttact ttgaatcgac ttgtaatttt ttttaaaaaa ttttgtttct
     6181 tgtcttcaaa aagattagag tgttggaaaa aaatatctgt tttattacag attttttttt
     6241 aacaaaatta aataattaga attttaaaaa ttagaatata caagacgtat ttcaagaatt
     6301 tttttacttt gaatcgactt gtaatttttt ttaaaaaatt ttgatcgggg ttgatacaac
     6361 aaaaattgta tcaagtcatg caaaggatgg ttacctttgc aaatatggcg acactgtcaa
     6421 attgccggaa aatcctgtta agtctatagt accgctctag taccgaaagg tctgactagt
     6481 tgcaccatag agaaatctat gggtatggta agaatctatg gaataaggat aatcggcagc
     6541 caagtcctaa accatatttt aaagatatgg catggatgca gttcagagac taaatgtcag
     6601 tgggtcattc atatatgaga atggcttaag atatagtccg ccccacccga gagggtgctc
     6661 taggaagaag gagtctaacc agctccccga gcctagagag gtcaaatctc tttaagagat
     6721 ggattgactg ggataaagtt tcaaaccctg gaaacgttcc caaataacta cctatttgtt
     6781 tcctaataac attgtatata taataataat ggcaaaactt gtaaaacgta aaaacgtaat
     6841 agctagacgt gtgaacaaac atctacctgt cgtcctgtta ggatcaagat gtcacatacc
     6901 accgagatat ctaagaaaac ctccaaaact taaaaaacct ccagccccac tcaaagatga
     6961 acgagattgg atctatccaa acacatatac ggtacaagat tttttaatgt tttataaagt
     7021 actcgatgct gtagctaaag tttacgaaag acccccacat aaagaagaga attaccctcc
     7081 tgtaaataat gaagattcta gttatctcta tacacatttg aaatatataa tttacaaaga
     7141 aagtaaaaca aaaggatgct gcattttttc aaagtataag aaaggttcta gaactagaac
     7201 agaaaatgtt tgtttcagat taccaatgcc tattattaaa tgcattagaa aactaaatct
     7261 taattggaga actgaaatca aacaaccttc tgttccagct acttggattg tatgttggtt
     7321 aaacagaatt tggccagata caagtataaa tccttatcaa ggaccatatg tattgtgcaa
     7381 ttcttgtaaa aatattggat gtctcaatcc aaagcatctc tcctggagaa attaaacaac
     7441 aataaatctt ttttttaaaa aatttttaat aaattagttt tcaagaaatt aatacaatac
     7501 aaaaccaata acactctaat cgtttttttc tcagttagac ttatccacca aatttaagaa
     7561 atcaaattct caaaattaat ttcttttcta gacaaaaaat ctagacagca aaatctgtaa
     7621 aaactatgtt aatgagaaat atattaaata taataagttc tatctttcaa ttaaaagaat
     7681 gtaattaacg ataaaaaatt tttctccgac ttgtaatttt ttttcaaaat ttttaagtaa
     7741 atagttttca ataaataata aaaaatttac tattaattgt attaagttgt tatttaataa
     7801 aatcaacata tatataaaca atatattagg acacccgcca cagtaaattt tcttgtattc
     7861 tcctagaaat gagttttaat ttagtgtgga aaaaataaaa acttgcgaat ttcgagaaaa
     7921 caaaacaatt cctggttcag gacatgtcca tatgttaaca ttctactatc acacatgggg
     7981 ttgtaacaga acttttttgt catgacttat agggggggta tgcattcagt ttcactaatt
     8041 tttttttttc cttgactccc gtaactaata ggtgcagcgt tttctactta taggaggggg
     8101 caacccgaaa atttttttaa agaggggttg tgggcctact ccaaaattat aatgtaatgg
     8161 gggcccttcc accccattac accttccttc cttcccctgc tctgtatctc tatatccaga
     8221 aatctacagt ctagaacctt ctcttctcct cttagtttat tcatccattt tctctaactc
     8281 tctctattta aaaaaatttg acaaaaattt tttttcacca agtcgaaaat cccagcatat
     8341 ctacgctcgt cccgactttg agaaaaaaat ttgaaaattt tgaaaattaa ataagctgat
     8401 ttaaagtatt acagaaaata ttacagtctc gaccccccat atgtttatca aaatgtttca
     8461 ttcaaattac ttaaaaactt gtaaatcaga agttagacta ttttttagta cttctcatcc
     8521 gcttagattt aattcaaagg gcgagattcc agaccatata catgggtctg atgacccagg
     8581 tatttccgcc cttggatttt ccattttttt cacttctcat ccgcttagat ttaattcaaa
     8641 gggcgagatt ccagaccata tacatgggtc tgatgaccca ggtatttccg cccttggatt
     8701 ttccattttt ttcacttctc atccgcttag atttaattca aagggcgaga ttccagacca
     8761 tatacatggg tctgatgacc caggtatttc cgcccttgga ttttccattt ttttcacttc
     8821 tcatccgctt agatttaatt caaagggcga gaataactac gtggaataag gacgttgcgg
     8881 tggtagattt ctcccttttg aaatttttgt tttttttcat tttggctaaa ctccggagta
     8941 tagacgttgt attcatatat atcctctcaa tttacaagtt ggtttgcttt ttatccttct
     9001 agaaaatttt cgtctcgact tagaaaaaaa aatttggcca aaaaaaaaac tctaagttcc
     9061 cagaaaaatg aacggctggt cagaatggcg cggacaaata ctttgagatg acttatcata
     9121 ggggttcgtg aaacctccac gaaggtcatc acccgttttg atcagccgtt aaaaaatttt
     9181 gctcgatttt tttgaaaaat taggagacgt ttccaagaga aagtacgaga cgctactatc
     9241 gcggacttat tgcgtcatat ttatttcaat cttcttttct caaaagggtt tgaaataaaa
     9301 aatgaccaat ttttcgctgg aactctacgc ttgtactttt tttctactta acagaattgg
     9361 agtacgcagg actttaatga taaggtcacc aaggtttgtg gagtaggtgc ccgtcataaa
     9421 gtcctagaga tgcgtgtcga tttttgaaac tcaaaattgc ggggttttat tggcaagtta
     9481 ccagagccac cctaggcctg atgacccagc tttttttccc cttttaaatt ttgaaggcta
     9541 gaaacctgaa aaaaacctga aaaaattgga ggtgagatat catggtatag gtcatcagtt
     9601 ccaaaaacca acggtcctgg aaatgcgttt caatttattg accccatctc caggaaaatt
     9661 ggcttatgag aatgtgaccc tataccttgt gggatatcaa tttcaataac cattttcaaa
     9721 tctgctgtct ggaaatgtaa aaaaaattta ccaggtactt tcgaattagg ggaaattgac
     9781 cacatggaca gcaatatgta tctatgtgta atatcaaaaa taatggaaat tttccatttt
     9841 ataacggctt ggatttaacc cctattgtga tagtaaaaag aggacttgtg tgggggtcct
     9901 gatggagaaa attttaagat tggaaaagtc catttttgaa attttcttcg tcaaattgga
     9961 gtttggggaa atcttactat ctgacatgta tttatatgtc ttctagaaaa atggggtttt
    10021 aaaatctgtt aagtagaaag tcaaaaatga cctttactaa ttgtccgcgg acaaattttg
    10081 cgactcaacg gctgagagtt aagcaaagtg atcttcgtca ccaggtcacg aatatatact
    10141 atttgtgatc taccctgcga ttttagactt tctgatagaa agtcgctggg gaaaaaaaaa
    10201 aaaaaaattc gttcgaatcc atagctcgca cgcaagggcg cttttttagc actagctcca
    10261 tgaagacttg tcgactagat ttttcccttt tttgaatcta ttttttttaa attttgggtt
    10321 ttttcacccc ctacccaaat ccctatacta ggcccaacgg gttttagggg ggtgtaccac
    10381 agtcccagca agggggtgaa aaaatccaaa atttaaaaaa aatagattca aaaaggggaa
    10441 aaatctagtc gacaagtttg gggggagcta gtgctaaaaa agcgcccttg cgtgcgagct
    10501 atggattcga acgaaatgac actttttaac ggctcatatt taactatggt cgtgagcccg
    10561 gacaaatgcg gtaccacaag atatgtcgcc aaatatgaat tttcgggtct tcattttatt
    10621 aatctaaatt caaattgatt aagcatgaca ggtccacctc gtcggacaaa taaatatgtc
    10681 gaccagaatc ttccctttta cttctagctt tagcggttgg ggaaattttc atgggccgag
    10741 cgtagtttcg ctgggaaaat tttaaattta aatacttgga tttatcaaaa atgatcttcg
    10801 tagcatggtg tcttatacca tatgtttccc gtctagaata aaaaatttac ccatgttata
    10861 aaattcgaac gacccaaaaa atttaacgag gccttatttc aagattcttt ccagcgcgca
    10921 tatgctccaa agtcatgatt tgtcgtcaaa aatttttttt tgatttttgt caaatttcgt
    10981 gaaggaaacg gaattttcaa aaacctacgc tcaaacaggg tcccataccc cccatattag
    11041 ccttcagaaa caactctgga attgatgggg aattggattc gaacgaaatt gcggattttt
    11101 atttcctgaa cggccattca ggaagggtag acactcaaac aaacaataat atataagtat
    11161 gtatgtggtg tagaatcttc ccaaagtcca tttagccctc tagaaaattt tcgtctcgac
    11221 ttagaaaaaa aaattttggg ccaaaaaaaa actctaagtt cccagaaaaa tgaacggctg
    11281 gtcagaatgg cgcggacaaa tactttgaga tgacttatca taggggttcg tgaaacctcc
    11341 acgaaggtca tcacccgttt tgatcagccg ttaaaaaatt ttgctcgatt tttttgaaaa
    11401 attaggagac gtttccaaga gaaagtatga gacgctacta tcgcggactt attgcgtcat
    11461 atttatttca atcttctttt ctcaaaaggg tttgaaataa aaaatgacca atttttcgct
    11521 ggaactctac gcttgtactt tttttctact tagtaaaaat attaagcgac ggactttaat
    11581 gataaggtca ccaaggtttg tggagtaggt gcccgtcata aagtcctaga gatgcgtgtc
    11641 gatttttgaa actcaaaatt gcggggtttt attggcaagt taccagagcc accctaggcc
    11701 tgatgaccca gctttttttc cccttttaaa ttttgaaggc tagaaacctg aaaaaaacct
    11761 gaaaaaattg gaggtgagat atcatggtat aggtcatcag ttccaaaaac caacggtcct
    11821 ggaaatgcgt ttcaatttat tgaccccatc tccaggaaaa ttggcttatg agaatgtgac
    11881 cctatacctt gtgggatatc aatttcaata accattttca aatctgctgt ctggaaatgt
    11941 aaaaaaaatt taccaggtac tttcgaatta ggggaaattg accacatgga cagcaatatg
    12001 tatctatgtg taatatcaaa aataatggaa attttccatt ttataacggc ttggatttaa
    12061 cccctattgt gatagtaaaa agaggacttg tgtgggggtc ctgatggaga aaattttaag
    12121 attggaaaag tccatttttg aaattttctt cgtcaaattg gagtttgggg aaatcttact
    12181 atctgacatg tatttatatg tcttctagaa aaatggggtt ttaaaatctg ttaagtagaa
    12241 agtcaaaaat gacctttact aattgtccgc ggacaaattt tgcgactcaa cggctgagag
    12301 ttaagcaaag tgatcttcgt caccaggtca cgaatatata ctatttgtga tctaccctgc
    12361 gattttagac tttctgatag aaagtcgctg gggaaaaaaa aaaaaaaaat tcgttcgaat
    12421 ccatagctcg cacgcaaggg cgctttttta gcactagctc catgaagact tgtcgactag
    12481 atttttccct tttttgaatc tatttttttt aaattttggg ttttttcacc ccctacccaa
    12541 atccctatac taggcccaac gggttttagg ggggtgtacc acagtcccag caagggggtg
    12601 aaaaaatcca aaatttaaaa aaaatagatt caaaaagggg aaaaatctag tcgacaagtt
    12661 tggggggagc tagtgctaaa aaagcgccct tgcgtgcgag ctatggattc gaacgaaatg
    12721 acacttttta acggctcata tttaactatg gtcgtgagcc cggacaaatg cggtaccaca
    12781 agatatgtcg ccaaatatga attttcgggt cttcatttta ttaatctaaa ttcaaattga
    12841 ttaagcatga caggtccacc tcgtcggaca aataaatatg tcgaccagaa tcttcccttt
    12901 tacttctagc tttagcggtt ggggaaattt tcatgggccg agcgtagttt cgctgggaaa
    12961 attttaaatt taaatacttg gatttatcaa aaatgatctt cgtagcatgg tgtcttatac
    13021 catatgtttc ccgtctagaa taaaaaattt acccatgtta taaaattcga acgacccaaa
    13081 aaatttaacg aggccttatt tcaagattct ttccagcgcg catatgctcc aaagtcatga
    13141 tttgtcgtca aaaatttttt tttgattttt gtcaaatttc gtgaaggaaa cggaattttc
    13201 aaaaacctac gctcaaacag ggtcccatac cccccatatt agccttcaga aacaactctg
    13261 gaattgatgg ggaattggat tcgaacgaaa ttgcggactt ttatttcctg aacggccatt
    13321 caggaatcct ttctaataac acagaaagta tgatacatat acatatattg tattttaata
    13381 tatttttagt ccaacttttt cttctagatt ttttataatt caaccgtttt tttcgctgtc
    13441 ccaactcctc aatggctgca cttggatata gattcaaaag aataaagtgg atcgttataa
    13501 agaataatat tcaattattg ggtcattatt taaatttgat ttatagaggg tttagaagaa
    13561 aagtagcgaa tatatatatt gccttaataa agatttacca tcaataacat caatgattgg
    13621 cgaagtacaa aatttgtact tttgattcag agaattctaa tatgaaacct ctatctagtc
    13681 atagcatgtt tattgcatat tattaaatat gaaaattcaa actgtatttc aaggaaaatg
    13741 atgttggtgc acaggtgact tatagggggg gtttcaaacc aaaagtataa aaaattttcg
    13801 attttaaaaa cggacttcgt ttctagacga aatgaccttc gtggagcccc cacaaatatg
    13861 gggggtagtg acccaaaaaa tgtgattttt tccgaatttc attttttgat ttcatgaacg
    13921 gctcgtttct aggcgaaatg atgttggtgc acaggtgact tatagggggg gtttcaaacc
    13981 aaaagtataa aaaattttcg attttaaaaa cggacttcgt ttctagacga aatgaccttc
    14041 gtggagcccc cacaaatatg gggggtagtg acccaaaaaa tgtgattttt tccgaatttc
    14101 attttttgat ttcatgaacg gctcgtttct aggcgaaatg atgttggtgc acaggtgact
    14161 tatagggggg gtttcaaacc aaaaataaaa aatgggtaaa aattttagga acggctgagt
    14221 ttaggataag ggtgtgacgg tgggatgtga gaagtagtaa ctataggtat tcaaatactt
    14281 ggtagtttaa gagaaaactt ttctagaggg ttttagagaa aagtagaaaa atttactatc
    14341 ataatatttc ttatatatat tctatattat tattagaacc tcctagaaat gagttttaat
    14401 ttagtgtgga aaaaataaaa acttgcgaat ttcgagaaaa caaaacaatt cctggttcag
    14461 gacatgtcca tatgttaaca ttctactatc acacatgggg ttgtaacaga acttttttgt
    14521 catgacttat agggggggta tgcattcagt ttcactaata tttttttttc cttgactccc
    14581 gtaactaata ggtgcagcgt tttctaccta taggtggggt cagacccacc gagggccaat
    14641 ggtaggggtg accctaccct atatattatt atatatatta tatatatata tataatggta
    14701 tatagccttc ggtgagcctg gcggccctcc gttaggctgc tggcactacc ctagggtagc
    14761 gcggccgaag cggaacccac cgccctacca cctggactag ctacccaggt atagggtggg
    14821 ccaaaccctg gtcctgctgg tgcccagcca ctggcagacc gcgcagaccg tacctccctg
    14881 tttactgctg ttcagctgct gcacccctta gtgaggccga cagacccagc cagacccttc
    14941 cagacccttc caacgaggcc gacagaccca gccagaccct tccagaccct tccagaccct
    15001 tccaacgagg ccgacacgca gaccgtacct ccctgtttac tgctgttcag ctgctgcacc
    15061 cgctgcaccc cttagtgagg ccgacagacc cagccagacc cttccagtga ggccgacaga
    15121 cccagccaga cccttccaga cccttccaac gaggccgaca gacccagcca gacccttcca
    15181 gacccttcca acgaggccga cagacccagc cagacccttc cattgcagcg aaccgaccca
    15241 gccagaccct tccattgcag cgaaccgacc cagccagacc cttccattgc agcgaaccga
    15301 cccagccaga cccttccatt gcagcgaacc gacccagcca gacccttcca ttgcagcgaa
    15361 ccgacccagc cagacccttc cattgcagta cccagccaga cccctttccg tttgtgtagg
    15421 ttgcgccagt gaaccagggc cctcagggcg ggttggccca aaacccgcgg ctaccgttga
    15481 accgattttc gatcgattca gcggcccagc cgcaccccgg gcctgtgttt cagtgattta
    15541 aggcctcaca gccttggacc gcattacacg gcccaccctt tttcaatatt gattacctgc
    15601 gttaagcggg aaaccctcga aagaggacct tcatacctca gagaccctaa cgaatctatt
    15661 tatttagact cgaatcgggt ttagtacggc aaaattttgg acggacagtt agtaatggtc
    15721 taaccatgaa ggctagaaat ccaaaaggag cgcaaacaag gttaaaaact cgttttgctc
    15781 cagtga
//
